# Supplementary material for: Recurrent emergence of Klebsiella pneumoniae carbapenem resistance mediated by an inhibitory ompK36 mRNA secondary structure
Source: Proc Natl Acad Sci U S A. 2022 Sep 12;119(38):e2203593119. doi: 10.1073/pnas.2203593119 (PMC9499542; doi:10.1073/pnas.2203593119)
Supplement: Supplementary File [file pnas.2203593119.sd02.xlsx]

## Sheet: Dataset S2
Genome Name	Sequencing run ID (ENA)	Year	Country	Host	Assembly length (bp)	Number of contigs	N50 (bp)	ST (Kleborate)	ST (Pathogenwatch)	Carbapenemase gene	ompK36 length (aa)	ompK36 intact?	ompK36 position 24	ompK36 position 25	ompK36 loop 3 insertion
21523_2#1	ERR1852774	2013	Philippines	Human	5398529	76	188476	ST340	340	-	367	Yes	C	C	None
21523_2#10	ERR1852783	2013	Philippines	Human	5619036	66	329189	ST607	607	-	365	Yes	C	C	None
21523_2#100	ERR1852873	2014	Philippines	Human	5588407	73	317172	ST1	1	-	370	Yes	C	C	None
21523_2#102	ERR1852875	2014	Philippines	Human	5443123	38	377462	ST485	485	-	Multiple hits found	NA	NA	NA	NA
21523_2#103	ERR1852876	2014	Philippines	Human	5821618	80	189491	ST15	15	-	367	Yes	C	C	None
21523_2#104	ERR1852877	2014	Philippines	Human	5487889	46	264189	ST2546-2LV	e8316a667a830b7074a92aac0b4135ae0bcec1b8	-	372	Yes	C	C	None
21523_2#105	ERR1852878	2014	Philippines	Human	5479261	44	399716	ST441	441	-	372	Yes	C	C	None
21523_2#106	ERR1852879	2014	Philippines	Human	5433310	79	192298	ST340	340	-	367	Yes	C	C	None
21523_2#107	ERR1852880	2014	Philippines	Human	5456130	66	283820	ST147	147	-	367	Yes	C	C	None
21523_2#108	ERR1852881	2014	Philippines	Human	5542600	67	319176	ST147	147	-	367	Yes	C	C	None
21523_2#109	ERR1852882	2014	Philippines	Human	5548467	76	295896	ST147	147	-	367	Yes	C	C	None
21523_2#11	ERR1852784	2013	Philippines	Human	5471226	67	329531	ST15	15	-	367	Yes	C	C	None
21523_2#110	ERR1852883	2014	Philippines	Human	5773159	66	286105	ST23	23	-	365	Yes	C	C	None
21523_2#111	ERR1852884	2014	Philippines	Human	5540127	66	253189	ST147	147	-	367	Yes	C	C	None
21523_2#112	ERR1852885	2014	Philippines	Human	5660268	82	233443	ST280	280	-	373	Yes	C	C	None
21523_2#114	ERR1852887	2014	Philippines	Human	5390738	60	364126	ST273	273	-	367	Yes	C	C	None
21523_2#115	ERR1852888	2014	Philippines	Human	5470458	50	307842	ST307	307	-	372	Yes	C	C	None
21523_2#116	ERR1852889	2014	Philippines	Human	5551483	74	308478	ST147	147	-	367	Yes	C	C	None
21523_2#117	ERR1852890	2013	Philippines	Human	5623694	59	353894	ST1026	1026	NDM-1	365	Yes	C	C	None
21523_2#118	ERR1852891	2013	Philippines	Human	5593731	76	220753	ST39-1LV	8a03e2ae31a352982f48a834b19e21a9eef590d9	NDM-1	367	Yes	C	C	None
21523_2#12	ERR1852785	2013	Philippines	Human	5582912	95	398325	ST14	14	-	365	Yes	C	C	None
21523_2#120	ERR1852893	2013	Philippines	Human	5732163	130	185995	ST152	152	NDM-1	367	Yes	C	C	None
21523_2#124	ERR1852897	2013	Philippines	Human	5756954	67	248848	ST35	35	NDM-1	365	Yes	C	C	None
21523_2#125	ERR1852898	2013	Philippines	Human	5756498	83	259214	ST35	35	NDM-1	365	Yes	C	C	None
21523_2#126	ERR1852899	2013	Philippines	Human	5763088	91	293916	ST101	101	OXA-48	371	Yes	C	C	GD
21523_2#127	ERR1852900	2013	Philippines	Human	5866554	84	347955	ST17	17	-	364	Yes	C	C	None
21523_2#128	ERR1852901	2013	Philippines	Human	5487038	46	351072	ST147	147	NDM-1	367	Yes	C	C	None
21523_2#129	ERR1852902	2013	Philippines	Human	5556654	64	295721	ST147	147	NDM-1	367	Yes	C	C	None
21523_2#13	ERR1852786	2013	Philippines	Human	5506012	52	307842	ST307	307	-	372	Yes	C	C	None
21523_2#130	ERR1852903	2013	Philippines	Human	5561264	68	351072	ST147	147	NDM-1	367	Yes	C	C	None
21523_2#131	ERR1852904	2013	Philippines	Human	5561738	63	351435	ST147	147	NDM-1	367	Yes	C	C	None
21523_2#132	ERR1852905	2013	Philippines	Human	5561453	61	349751	ST147	147	NDM-1	367	Yes	C	C	None
21523_2#133	ERR1852906	2013	Philippines	Human	5550630	62	295721	ST147	147	NDM-1	367	Yes	C	C	None
21523_2#134	ERR1852907	2013	Philippines	Human	5560375	61	351142	ST147	147	NDM-1	367	Yes	C	C	None
21523_2#135	ERR1852908	2013	Philippines	Human	5560363	60	408606	ST147	147	NDM-1	367	Yes	C	C	None
21523_2#136	ERR1852909	2013	Philippines	Human	5561869	70	319059	ST147	147	NDM-1	367	Yes	C	C	None
21523_2#137	ERR1852910	2013	Philippines	Human	5410641	52	352177	ST147	147	NDM-1	367	Yes	C	C	None
21523_2#138	ERR1852911	2013	Philippines	Human	5729167	41	473860	ST17	17	-	364	Yes	C	C	None
21523_2#14	ERR1852787	2013	Philippines	Human	5800070	104	251308	ST29	29	-	364	Yes	C	C	None
21523_2#141	ERR1852914	2013	Philippines	Human	5818300	62	358917	ST323	323	NDM-1	372	Yes	C	C	None
21523_2#146	ERR1852919	2013	Philippines	Human	5639446	94	252394	ST40	40	NDM-1	372	Yes	C	C	None
21523_2#147	ERR1852920	2013	Philippines	Human	5734962	74	331649	ST394	394	NDM-1	372	Yes	C	C	None
21523_2#148	ERR1852921	2013	Philippines	Human	5694384	114	207651	ST392	392	NDM-1	367	Yes	C	C	None
21523_2#149	ERR1852922	2013	Philippines	Human	5525041	99	172492	ST340	340	NDM-1	367	Yes	C	C	None
21523_2#15	ERR1852788	2013	Philippines	Human	5394740	74	203711	ST340	340	-	367	Yes	C	C	None
21523_2#150	ERR1852923	2013	Philippines	Human	5527042	101	144177	ST340	340	NDM-1	367	Yes	C	C	None
21523_2#151	ERR1852924	2013	Philippines	Human	5526337	107	144556	ST340	340	NDM-1	367	Yes	C	C	None
21523_2#152	ERR1852925	2013	Philippines	Human	5524108	105	144751	ST340	340	NDM-1	367	Yes	C	C	None
21523_2#153	ERR1852926	2013	Philippines	Human	5523954	110	124122	ST340	340	NDM-1	367	Yes	C	C	None
21523_2#154	ERR1852927	2013	Philippines	Human	5525811	111	124051	ST340	340	NDM-1	367	Yes	C	C	None
21523_2#155	ERR1852928	2013	Philippines	Human	5518842	104	148447	ST340	340	NDM-1	367	Yes	C	C	None
21523_2#156	ERR1852929	2013	Philippines	Human	5518092	104	144667	ST340	340	NDM-1	367	Yes	C	C	None
21523_2#157	ERR1852930	2013	Philippines	Human	5285787	27	475697	ST273	273	-	367	Yes	C	C	None
21523_2#158	ERR1852931	2013	Philippines	Human	5530938	72	270065	ST11	11	-	367	Yes	C	C	None
21523_2#159	ERR1852932	2013	Philippines	Human	5579282	45	474489	ST17-1LV	b3c152e3b43b4d63e621736072e8dee2886a81ff	-	364	Yes	C	C	None
21523_2#16	ERR1852789	2013	Philippines	Human	5599196	82	368985	ST17	17	-	365	Yes	C	C	None
21523_2#160	ERR1852933	2013	Philippines	Human	5486020	78	317059	ST1	1	-	370	Yes	C	C	None
21523_2#161	ERR1852934	2013	Philippines	Human	5485478	82	317059	ST1	1	-	370	Yes	C	C	None
21523_2#162	ERR1852935	2013	Philippines	Human	5333429	41	350955	ST147	147	-	367	Yes	C	C	None
21523_2#164	ERR1852937	2013	Philippines	Human	5723144	68	313549	ST3521	3521	IMP-4	367	Yes	C	C	None
21523_2#165	ERR1852938	2013	Philippines	Human	5870634	102	197161	ST15	15	IMP-4	367	Yes	C	C	None
21523_2#166	ERR1852939	2013	Philippines	Human	5377195	54	474198	ST716	716	-	No start codon	NA	NA	NA	NA
21523_2#167	ERR1852940	2013	Philippines	Human	5753549	48	584456	ST394	394	NDM-1	372	Yes	C	C	None
21523_2#168	ERR1852941	2013	Philippines	Human	5391670	116	140815	ST34-1LV	e73d05aea059e055b0d6bebc79e310e1517f015d	-	365	Yes	C	C	None
21523_2#169	ERR1852942	2013	Philippines	Human	5814628	76	352350	ST45	45	NDM-1	Multiple hits found	NA	NA	NA	NA
21523_2#17	ERR1852790	2013	Philippines	Human	5556703	78	233040	ST15	15	-	367	Yes	C	C	None
21523_2#170	ERR1852943	2013	Philippines	Human	5744441	66	348946	ST37	37	NDM-1	367	Yes	C	C	None
21523_2#171	ERR1852944	2013	Philippines	Human	5794297	89	271224	ST14	14	NDM-1	365	Yes	C	C	None
21523_2#172	ERR1852945	2013	Philippines	Human	5695738	79	254847	ST147	147	NDM-1	367	Yes	C	C	None
21523_2#173	ERR1852946	2013	Philippines	Human	5500532	64	349883	ST147	147	NDM-1	367	Yes	C	C	None
21523_2#174	ERR1852947	2013	Philippines	Human	5691517	61	308478	ST147	147	NDM-1	367	Yes	C	C	None
21523_2#175	ERR1852948	2013	Philippines	Human	5558072	65	320131	ST147	147	NDM-1	367	Yes	C	C	None
21523_2#176	ERR1852949	2013	Philippines	Human	5388168	38	513338	ST147	147	-	367	Yes	C	C	None
21523_2#177	ERR1852950	2013	Philippines	Human	5391333	38	513438	ST147	147	-	367	Yes	C	C	None
21523_2#178	ERR1852951	2013	Philippines	Human	5388430	43	401885	ST147	147	-	367	Yes	C	C	None
21523_2#179	ERR1852952	2013	Philippines	Human	5560524	58	351435	ST147	147	NDM-1	367	Yes	C	C	None
21523_2#18	ERR1852791	2013	Philippines	Human	5419424	39	492319	ST147	147	-	367	Yes	C	C	None
21523_2#180	ERR1852953	2013	Philippines	Human	5394500	50	338934	ST147	147	NDM-1	367	Yes	C	C	None
21523_2#181	ERR1852954	2013	Philippines	Human	5728040	71	319059	ST147	147	NDM-1	367	Yes	C	C	None
21523_2#182	ERR1852955	2013	Philippines	Human	5394062	51	351069	ST147	147	NDM-1	367	Yes	C	C	None
21523_2#183	ERR1852956	2013	Philippines	Human	5409457	59	319262	ST147	147	NDM-1	367	Yes	C	C	None
21523_2#184	ERR1852957	2013	Philippines	Human	5331809	42	401085	ST147	147	-	367	Yes	C	C	None
21523_2#185	ERR1852958	2013	Philippines	Human	5614211	62	319059	ST147	147	NDM-1	367	Yes	C	C	None
21523_2#186	ERR1852959	2013	Philippines	Human	5763216	106	261693	ST37	37	NDM-1	367	Yes	C	C	None
21523_2#19	ERR1852792	2013	Philippines	Human	5410415	47	311329	ST36	36	-	372	Yes	C	C	None
21523_2#2	ERR1852775	2013	Philippines	Human	5532394	55	359469	ST15	15	-	367	Yes	C	C	None
21523_2#22	ERR1852795	2013	Philippines	Human	5380822	35	602551	ST48	48	-	370	Yes	C	C	None
21523_2#23	ERR1852796	2013	Philippines	Human	5416403	82	327742	ST37	37	-	367	Yes	C	C	None
21523_2#24	ERR1852797	2013	Philippines	Human	5791983	75	387938	ST147	147	-	367	Yes	C	C	None
21523_2#25	ERR1852798	2013	Philippines	Human	5410589	36	448647	ST48	48	-	370	Yes	C	C	None
21523_2#26	ERR1852799	2013	Philippines	Human	5482029	45	377920	ST307	307	-	372	Yes	C	C	None
21523_2#27	ERR1852800	2013	Philippines	Human	5600542	62	308478	ST147	147	-	367	Yes	C	C	None
21523_2#28	ERR1852801	2013	Philippines	Human	5601158	61	308478	ST147	147	-	367	Yes	C	C	None
21523_2#3	ERR1852776	2013	Philippines	Human	5679481	45	480673	ST147	147	-	367	Yes	C	C	None
21523_2#31	ERR1852804	2013	Philippines	Human	5506937	50	366475	ST307	307	-	372	Yes	C	C	None
21523_2#32	ERR1852805	2013	Philippines	Human	5523698	82	277758	ST22	22	-	365	Yes	C	C	None
21523_2#33	ERR1852806	2013	Philippines	Human	5509119	76	277683	ST22	22	-	365	Yes	C	C	None
21523_2#34	ERR1852807	2013	Philippines	Human	5488541	76	293534	ST17	17	-	365	Yes	C	C	None
21523_2#35	ERR1852808	2013	Philippines	Human	5498457	62	299067	ST101	101	-	365	Yes	C	C	None
21523_2#36	ERR1852809	2013	Philippines	Human	5501346	64	450520	ST101	101	-	365	Yes	C	C	None
21523_2#37	ERR1852810	2013	Philippines	Human	5548084	60	264006	ST15	15	-	367	Yes	C	C	None
21523_2#38	ERR1852811	2013	Philippines	Human	5718357	86	209120	ST244	244	-	370	Yes	C	C	None
21523_2#39	ERR1852812	2013	Philippines	Human	5902092	88	295861	ST391	391	-	365	Yes	C	C	None
21523_2#4	ERR1852777	2013	Philippines	Human	5532253	57	359500	ST15	15	-	367	Yes	C	C	None
21523_2#40	ERR1852813	2013	Philippines	Human	5755485	88	231898	ST23	23	-	365	Yes	C	C	None
21523_2#41	ERR1852814	2013	Philippines	Human	5968628	82	264443	ST101	101	-	365	Yes	C	C	None
21523_2#42	ERR1852815	2013	Philippines	Human	5971230	77	248804	ST101	101	-	365	Yes	C	C	None
21523_2#43	ERR1852816	2013	Philippines	Human	5548128	73	323857	ST147	147	-	367	Yes	C	C	None
21523_2#44	ERR1852817	2013	Philippines	Human	5273782	41	532327	ST661	661	-	367	Yes	C	C	None
21523_2#45	ERR1852818	2013	Philippines	Human	5275659	35	532213	ST661	661	-	367	Yes	C	C	None
21523_2#46	ERR1852819	2013	Philippines	Human	5380109	50	519380	ST273	273	-	367	Yes	C	C	None
21523_2#47	ERR1852820	2013	Philippines	Human	5349258	69	229209	ST1310	1310	-	372	Yes	C	C	None
21523_2#48	ERR1852821	2013	Philippines	Human	5722717	185	140019	ST252	252	-	367	Yes	C	C	None
21523_2#49	ERR1852822	2013	Philippines	Human	5661139	68	323980	ST147	147	-	367	Yes	C	C	None
21523_2#5	ERR1852778	2013	Philippines	Human	5603945	45	485176	ST111	111	-	365	Yes	C	C	None
21523_2#50	ERR1852823	2013	Philippines	Human	5659103	70	368295	ST147	147	-	367	Yes	C	C	None
21523_2#52	ERR1852825	2013	Philippines	Human	5670098	99	215607	ST15	15	-	367	Yes	C	C	None
21523_2#55	ERR1852828	2013	Philippines	Human	5637370	46	500818	ST70	70	-	373	Yes	C	C	None
21523_2#56	ERR1852829	2013	Philippines	Human	5636226	79	369287	ST16	16	-	365	Yes	C	C	None
21523_2#57	ERR1852830	2014	Philippines	Human	5554124	79	178494	ST15	15	-	367	Yes	C	C	None
21523_2#58	ERR1852831	2014	Philippines	Human	5484909	43	383677	ST147	147	-	367	Yes	C	C	None
21523_2#59	ERR1852832	2014	Philippines	Human	5727826	71	250992	ST23	23	-	365	Yes	C	C	None
21523_2#6	ERR1852779	2013	Philippines	Human	5606862	51	475968	ST111	111	-	365	Yes	C	C	None
21523_2#60	ERR1852833	2014	Philippines	Human	5883477	108	294351	ST14	14	-	365	Yes	C	C	None
21523_2#61	ERR1852834	2014	Philippines	Human	5643765	60	414917	ST1824	1824	-	365	Yes	C	C	None
21523_2#62	ERR1852835	2014	Philippines	Human	5639876	67	356438	ST1824	1824	-	365	Yes	C	C	None
21523_2#63	ERR1852836	2014	Philippines	Human	5374411	54	398777	ST584	584	-	372	Yes	C	C	None
21523_2#64	ERR1852837	2014	Philippines	Human	5376999	55	398777	ST584	584	-	372	Yes	C	C	None
21523_2#65	ERR1852838	2014	Philippines	Human	5535491	88	176942	ST111	111	-	365	Yes	C	C	None
21523_2#66	ERR1852839	2014	Philippines	Human	5621422	63	250900	ST25	25	-	Multiple hits found	NA	NA	NA	NA
21523_2#68	ERR1852841	2014	Philippines	Human	5564905	64	376730	ST13	13	-	372	Yes	C	C	None
21523_2#69	ERR1852842	2013	Philippines	Human	5643777	62	302532	ST45	45	-	Multiple hits found	NA	NA	NA	NA
21523_2#7	ERR1852780	2013	Philippines	Human	5670628	103	192944	ST478	478	-	365	Yes	C	C	None
21523_2#70	ERR1852843	2014	Philippines	Human	5803057	74	217465	ST1	1	-	370	Yes	C	C	None
21523_2#71	ERR1852844	2014	Philippines	Human	5500488	54	357334	ST485	485	-	Multiple hits found	NA	NA	NA	NA
21523_2#72	ERR1852845	2014	Philippines	Human	5498207	53	357166	ST485	485	-	Multiple hits found	NA	NA	NA	NA
21523_2#73	ERR1852846	2014	Philippines	Human	5546443	81	194202	ST22	22	-	365	Yes	C	C	None
21523_2#74	ERR1852847	2014	Philippines	Human	5492504	52	378336	ST307	307	-	372	Yes	C	C	None
21523_2#75	ERR1852848	2014	Philippines	Human	5515711	88	275840	ST14	14	-	365	Yes	C	C	None
21523_2#76	ERR1852849	2014	Philippines	Human	5626298	52	422438	ST405	405	-	365	Yes	C	C	None
21523_2#77	ERR1852850	2014	Philippines	Human	5647921	110	248007	ST14	14	-	365	Yes	C	C	None
21523_2#78	ERR1852851	2014	Philippines	Human	5655554	64	354997	ST147	147	-	367	Yes	C	C	None
21523_2#79	ERR1852852	2014	Philippines	Human	5396807	75	326850	ST37	37	-	367	Yes	C	C	None
21523_2#8	ERR1852781	2013	Philippines	Human	5641293	95	165789	ST20	20	-	367	Yes	C	C	None
21523_2#80	ERR1852853	2014	Philippines	Human	5664244	108	205759	ST1401	1401	-	364	Yes	C	C	None
21523_2#81	ERR1852854	2014	Philippines	Human	5664263	107	210578	ST1401	1401	-	364	Yes	C	C	None
21523_2#82	ERR1852855	2014	Philippines	Human	5314192	34	469776	ST711	711	-	364	Yes	C	C	None
21523_2#83	ERR1852856	2014	Philippines	Human	5526918	74	198137	ST340	340	-	367	Yes	C	C	None
21523_2#84	ERR1852857	2014	Philippines	Human	5716828	86	352730	ST15	15	-	367	Yes	C	C	None
21523_2#85	ERR1852858	2014	Philippines	Human	5495017	65	252355	ST147	147	-	367	Yes	C	C	None
21523_2#86	ERR1852859	2014	Philippines	Human	5710686	92	359285	ST15	15	-	367	Yes	C	C	None
21523_2#87	ERR1852860	2014	Philippines	Human	5661063	82	594926	ST101	101	-	365	Yes	C	C	None
21523_2#88	ERR1852861	2014	Philippines	Human	5497595	61	304203	ST147	147	-	367	Yes	C	C	None
21523_2#89	ERR1852862	2014	Philippines	Human	5708019	96	201128	ST15	15	-	367	Yes	C	C	None
21523_2#9	ERR1852782	2013	Philippines	Human	5680320	95	165789	ST20	20	-	367	Yes	C	C	None
21523_2#90	ERR1852863	2014	Philippines	Human	5360331	69	177367	ST340	340	-	367	Yes	C	C	None
21523_2#91	ERR1852864	2014	Philippines	Human	5643645	79	299184	ST101	101	-	365	Yes	C	C	None
21523_2#92	ERR1852865	2014	Philippines	Human	5462285	83	209750	ST340	340	-	367	Yes	C	C	None
21523_2#93	ERR1852866	2014	Philippines	Human	5521579	45	379733	ST307	307	-	372	Yes	C	C	None
21523_2#94	ERR1852867	2014	Philippines	Human	5490041	62	306401	ST273	273	-	367	Yes	C	C	None
21523_2#95	ERR1852868	2014	Philippines	Human	5452407	64	360063	ST2176	2176	-	365	Yes	C	C	None
21523_2#96	ERR1852869	2014	Philippines	Human	5676551	104	253724	ST20	20	-	367	Yes	C	C	None
21523_2#98	ERR1852871	2014	Philippines	Human	5545792	51	366141	ST307	307	-	372	Yes	C	C	None
21523_2#99	ERR1852872	2014	Philippines	Human	5404362	70	209750	ST340	340	-	367	Yes	C	C	None
21523_3#1	ERR1852960	2013	Philippines	Human	5299905	65	267480	ST789	789	NDM-1	370	Yes	C	C	None
21523_3#10	ERR1852969	2013	Philippines	Human	5519892	69	350910	ST147	147	NDM-1	367	Yes	C	C	None
21523_3#100	ERR1853059	2014	Philippines	Human	5571885	84	374663	ST391	391	-	365	Yes	C	C	None
21523_3#101	ERR1853060	2014	Philippines	Human	5692737	68	308478	ST147	147	NDM-1	367	Yes	C	C	None
21523_3#102	ERR1853061	2014	Philippines	Human	5502947	59	351072	ST147	147	NDM-1	367	Yes	C	C	None
21523_3#103	ERR1853062	2014	Philippines	Human	5542732	57	350910	ST147	147	NDM-1	367	Yes	C	C	None
21523_3#104	ERR1853063	2014	Philippines	Human	5383339	50	324704	ST147	147	-	367	Yes	C	C	None
21523_3#105	ERR1853064	2014	Philippines	Human	5689687	69	298625	ST147	147	NDM-1	367	Yes	C	C	None
21523_3#106	ERR1853065	2014	Philippines	Human	5572476	70	273914	ST29	29	-	364	Yes	C	C	None
21523_3#107	ERR1853066	2014	Philippines	Human	5521373	92	253473	ST834	834	NDM-7	372	Yes	C	C	None
21523_3#108	ERR1853067	2014	Philippines	Human	5847281	101	248827	ST15	15	NDM-1	367	Yes	C	C	None
21523_3#109	ERR1853068	2014	Philippines	Human	5787156	67	307842	ST307	307	NDM-1	372	Yes	C	C	None
21523_3#11	ERR1852970	2013	Philippines	Human	5349301	45	351072	ST147	147	-	367	Yes	C	C	None
21523_3#112	ERR1853071	2014	Philippines	Human	5787085	73	270556	ST16	16	NDM-7	365	Yes	C	C	None
21523_3#113	ERR1853072	2014	Philippines	Human	5444876	56	272436	ST1	1	-	370	Yes	C	C	None
21523_3#114	ERR1853073	2014	Philippines	Human	5787950	81	319370	ST147	147	NDM-7	367	Yes	C	C	None
21523_3#115	ERR1853074	2014	Philippines	Human	5640439	50	380117	ST147	147	NDM-7	Multiple hits found	NA	NA	NA	NA
21523_3#116	ERR1853075	2014	Philippines	Human	5794519	81	252565	ST147	147	-	367	Yes	C	C	None
21523_3#117	ERR1853076	2014	Philippines	Human	5475720	70	198137	ST11	11	NDM-1	367	Yes	C	C	None
21523_3#118	ERR1853077	2014	Philippines	Human	5472618	72	198137	ST11	11	-	367	Yes	C	C	None
21523_3#119	ERR1853078	2014	Philippines	Human	5569734	82	198110	ST378	378	KPC-2	365	Yes	C	C	None
21523_3#12	ERR1852971	2013	Philippines	Human	5616129	83	319352	ST147	147	NDM-1	367	Yes	C	C	None
21523_3#120	ERR1853079	2014	Philippines	Human	5752341	54	429526	ST560	560	IMP-26;NDM-1	365	Yes	C	C	None
21523_3#121	ERR1853080	2014	Philippines	Human	5452537	62	376353	ST8	8	-	370	Yes	C	C	None
21523_3#122	ERR1853081	2014	Philippines	Human	5440666	51	360328	ST966	966	-	365	Yes	C	C	None
21523_3#123	ERR1853082	2014	Philippines	Human	5619400	65	323871	ST147	147	NDM-1	367	Yes	C	C	None
21523_3#124	ERR1853083	2014	Philippines	Human	5453371	62	319178	ST147	147	NDM-1	367	Yes	C	C	None
21523_3#125	ERR1853084	2014	Philippines	Human	5782529	51	421171	ST394	394	NDM-1	372	Yes	C	C	None
21523_3#127	ERR1853086	2014	Philippines	Human	5293959	71	262156	ST789	789	-	370	Yes	C	C	None
21523_3#128	ERR1853087	2014	Philippines	Human	5297520	68	349235	ST789	789	NDM-1	370	Yes	C	C	None
21523_3#129	ERR1853088	2014	Philippines	Human	5808068	92	332826	ST189	189	NDM-1	365	Yes	C	C	None
21523_3#13	ERR1852972	2014	Philippines	Human	5482590	44	343234	ST485	485	-	Multiple hits found	NA	NA	NA	NA
21523_3#130	ERR1853089	2014	Philippines	Human	5758284	69	347455	ST147	147	NDM-1	367	Yes	C	C	None
21523_3#131	ERR1853090	2014	Philippines	Human	5297680	66	361154	ST789	789	NDM-1	370	Yes	C	C	None
21523_3#132	ERR1853091	2014	Philippines	Human	5619326	65	281411	ST147	147	NDM-1	367	Yes	C	C	None
21523_3#133	ERR1853092	2014	Philippines	Human	5620892	66	308578	ST147	147	NDM-1	367	Yes	C	C	None
21523_3#134	ERR1853093	2014	Philippines	Human	5625734	65	319262	ST147	147	NDM-1	367	Yes	C	C	None
21523_3#135	ERR1853094	2014	Philippines	Human	5465327	93	351072	ST147	147	NDM-1	367	Yes	C	C	None
21523_3#137	ERR1853096	2014	Philippines	Human	5748343	87	331443	ST45	45	-	Multiple hits found	NA	NA	NA	NA
21523_3#138	ERR1853097	2014	Philippines	Human	5316156	36	431542	ST4105	4105	NDM-1	365	Yes	C	C	None
21523_3#139	ERR1853098	2014	Philippines	Human	5315715	39	432499	ST4105	4105	NDM-1	365	Yes	C	C	None
21523_3#14	ERR1852973	2014	Philippines	Human	5711811	90	301780	ST1	1	-	370	Yes	C	C	None
21523_3#140	ERR1853099	2014	Philippines	Human	5727592	79	341260	ST1838	1838	NDM-1	367	Yes	C	C	None
21523_3#141	ERR1853100	2014	Philippines	Human	5599662	97	231701	ST17	17	-	364	Yes	C	C	None
21523_3#142	ERR1853101	2014	Philippines	Human	5847448	63	286273	ST14-2LV	fca2ece69c235c5a8600d414a8b46d2336868710	NDM-1	365	Yes	C	C	None
21523_3#143	ERR1853102	2014	Philippines	Human	5484057	50	355651	ST290	290	-	366	Yes	C	C	None
21523_3#144	ERR1853103	2014	Philippines	Human	5629475	63	300846	ST628	628	NDM-1	365	Yes	C	C	None
21523_3#145	ERR1853104	2014	Philippines	Human	5727072	86	234867	ST1838	1838	NDM-1	367	Yes	C	C	None
21523_3#146	ERR1853105	2014	Philippines	Human	5623672	58	576641	ST323	323	NDM-1	372	Yes	C	C	None
21523_3#147	ERR1853106	2014	Philippines	Human	5730935	82	263935	ST1838	1838	NDM-1	367	Yes	C	C	None
21523_3#148	ERR1853107	2014	Philippines	Human	5215985	34	513338	ST273	273	-	367	Yes	C	C	None
21523_3#149	ERR1853108	2014	Philippines	Human	5213406	36	492669	ST273	273	-	367	Yes	C	C	None
21523_3#15	ERR1852974	2014	Philippines	Human	5650481	54	369273	ST16	16	NDM-7	365	Yes	C	C	None
21523_3#150	ERR1853109	2014	Philippines	Human	5382615	52	358023	ST147	147	-	367	Yes	C	C	None
21523_3#151	ERR1853110	2014	Philippines	Human	5564890	84	198137	ST340	340	-	367	Yes	C	C	None
21523_3#152	ERR1853111	2014	Philippines	Human	5624723	72	252355	ST392	392	-	367	Yes	C	C	None
21523_3#153	ERR1853112	2014	Philippines	Human	5748579	83	284845	ST420	420	NDM-1	372	Yes	C	C	None
21523_3#154	ERR1853113	2013	Philippines	Human	5672611	77	320772	ST410	410	-	365	Yes	C	C	None
21523_3#155	ERR1853114	2013	Philippines	Human	5747805	134	170926	ST20	20	-	367	Yes	C	C	None
21523_3#156	ERR1853115	2014	Philippines	Human	5802359	86	369034	ST372	372	NDM-1	365	Yes	C	C	None
21523_3#16	ERR1852975	2014	Philippines	Human	5860871	74	293608	ST16	16	NDM-7	365	Yes	C	C	None
21523_3#17	ERR1852976	2014	Philippines	Human	5645564	83	208533	ST17	17	NDM-7	372	Yes	C	C	None
21523_3#18	ERR1852977	2014	Philippines	Human	5809201	67	296387	ST16	16	NDM-7	No start codon	NA	NA	NA	NA
21523_3#19	ERR1852978	2014	Philippines	Human	5769744	69	348676	ST309	309	NDM-1	367	Yes	C	C	None
21523_3#2	ERR1852961	2013	Philippines	Human	5558184	62	351072	ST147	147	NDM-1	367	Yes	C	C	None
21523_3#20	ERR1852979	2014	Philippines	Human	5570606	55	250417	ST147	147	NDM-1	367	Yes	C	C	None
21523_3#21	ERR1852980	2014	Philippines	Human	5333562	59	280677	ST17	17	-	364	Yes	C	C	None
21523_3#22	ERR1852981	2014	Philippines	Human	5617855	90	221886	ST39-1LV	8a03e2ae31a352982f48a834b19e21a9eef590d9	NDM-1	367	Yes	C	C	None
21523_3#23	ERR1852982	2014	Philippines	Human	5545285	79	229387	ST11	11	NDM-1	367	Yes	C	C	None
21523_3#24	ERR1852983	2014	Philippines	Human	5779281	92	451942	ST101	101	NDM-1	No start codon	NA	NA	NA	NA
21523_3#25	ERR1852984	2014	Philippines	Human	5672534	155	185495	ST1939	1939	NDM-1	Multiple hits found	NA	NA	NA	NA
21523_3#3	ERR1852962	2013	Philippines	Human	5651110	80	560177	ST147	147	NDM-1	367	Yes	C	C	None
21523_3#30	ERR1852989	2014	Philippines	Human	5623638	42	474312	ST17	17	-	364	Yes	C	C	None
21523_3#31	ERR1852990	2014	Philippines	Human	5767857	98	248171	ST37	37	-	367	Yes	C	C	None
21523_3#32	ERR1852991	2014	Philippines	Human	5764906	93	293916	ST101	101	OXA-48	371	Yes	C	C	GD
21523_3#33	ERR1852992	2014	Philippines	Human	5709999	96	253795	ST37	37	NDM-1	367	Yes	C	C	None
21523_3#34	ERR1852993	2014	Philippines	Human	5579354	70	340389	ST273	273	NDM-1	367	Yes	C	C	None
21523_3#35	ERR1852994	2014	Philippines	Human	5537934	45	413725	ST1922-1LV	c64278edb39dc8a3610e2f4aaed0e19fbf4199e7	-	367	Yes	C	C	None
21523_3#36	ERR1852995	2014	Philippines	Human	5554817	68	518868	ST273	273	NDM-1	367	Yes	C	C	None
21523_3#37	ERR1852996	2014	Philippines	Human	5607557	84	409125	ST273	273	NDM-1	367	Yes	C	C	None
21523_3#38	ERR1852997	2014	Philippines	Human	5683693	51	350345	ST4081	4081	-	365	Yes	C	C	None
21523_3#39	ERR1852998	2014	Philippines	Human	5657891	54	429895	ST327	327	NDM-1	365	Yes	C	C	None
21523_3#4	ERR1852963	2013	Philippines	Human	5578643	50	377764	ST307	307	-	372	Yes	C	C	None
21523_3#40	ERR1852999	2014	Philippines	Human	5620714	59	377926	ST307	307	NDM-1	372	Yes	C	C	None
21523_3#41	ERR1853000	2014	Philippines	Human	5757779	47	359712	ST17	17	-	364	Yes	C	C	None
21523_3#42	ERR1853001	2014	Philippines	Human	5816097	74	294169	ST16	16	NDM-7	365	Yes	C	C	None
21523_3#44	ERR1853003	2014	Philippines	Human	5589566	55	319515	ST147	147	NDM-1	367	Yes	C	C	None
21523_3#47	ERR1853006	2014	Philippines	Human	5613243	44	339623	ST2054	2054	-	365	Yes	C	C	None
21523_3#48	ERR1853007	2014	Philippines	Human	5543577	45	461973	ST17	17	-	364	Yes	C	C	None
21523_3#49	ERR1853008	2014	Philippines	Human	5580400	49	308253	ST520	520	-	364	Yes	C	C	None
21523_3#5	ERR1852964	2013	Philippines	Human	5520327	65	351072	ST147	147	NDM-1	367	Yes	C	C	None
21523_3#50	ERR1853009	2014	Philippines	Human	5516808	50	513438	ST147	147	NDM-1	367	Yes	C	C	None
21523_3#51	ERR1853010	2014	Philippines	Human	5335365	43	475742	ST147	147	-	367	Yes	C	C	None
21523_3#52	ERR1853011	2014	Philippines	Human	5513771	56	351072	ST147	147	NDM-1	367	Yes	C	C	None
21523_3#53	ERR1853012	2014	Philippines	Human	5515554	54	351072	ST147	147	NDM-1	367	Yes	C	C	None
21523_3#54	ERR1853013	2014	Philippines	Human	5445912	67	348578	ST719	719	-	365	Yes	C	C	None
21523_3#55	ERR1853014	2014	Philippines	Human	5743274	71	323277	ST147	147	NDM-7	367	Yes	C	C	None
21523_3#56	ERR1853015	2014	Philippines	Human	5650115	78	434274	ST14	14	NDM-1	365	Yes	C	C	None
21523_3#57	ERR1853016	2014	Philippines	Human	5558622	59	331805	ST147	147	NDM-7	367	Yes	C	C	None
21523_3#58	ERR1853017	2014	Philippines	Human	5437208	64	350879	ST147	147	NDM-1	367	Yes	C	C	None
21523_3#59	ERR1853018	2014	Philippines	Human	5602629	60	397160	ST2805	2805	-	372	Yes	C	C	None
21523_3#6	ERR1852965	2013	Philippines	Human	5350340	43	366708	ST147	147	-	367	Yes	C	C	None
21523_3#60	ERR1853019	2014	Philippines	Human	5469916	104	336789	ST17	17	-	364	Yes	C	C	None
21523_3#61	ERR1853020	2014	Philippines	Human	5531593	46	480060	ST16-1LV	18ec13a6df3fdc9ec3e4f6c409c557d3c6f0b1bb	NDM-7	365	Yes	C	C	None
21523_3#62	ERR1853021	2014	Philippines	Human	5523238	36	480042	ST16-1LV	18ec13a6df3fdc9ec3e4f6c409c557d3c6f0b1bb	NDM-7	365	Yes	C	C	None
21523_3#63	ERR1853022	2014	Philippines	Human	5809126	95	198283	ST15	15	NDM-1	367	Yes	C	C	None
21523_3#64	ERR1853023	2014	Philippines	Human	5527106	75	316013	ST17	17	NDM-1	364	Yes	C	C	None
21523_3#67	ERR1853026	2014	Philippines	Human	5519725	85	179651	ST22	22	-	365	Yes	C	C	None
21523_3#68	ERR1853027	2014	Philippines	Human	5522509	82	301194	ST22	22	-	365	Yes	C	C	None
21523_3#69	ERR1853028	2014	Philippines	Human	6123360	112	193732	ST15	15	NDM-1	367	Yes	C	C	None
21523_3#7	ERR1852966	2013	Philippines	Human	5518643	68	350910	ST147	147	NDM-1	367	Yes	C	C	None
21523_3#75	ERR1853034	2014	Philippines	Human	5705138	77	330628	ST17	17	NDM-7	364	Yes	C	C	None
21523_3#76	ERR1853035	2014	Philippines	Human	5666484	88	179847	ST22	22	NDM-1	365	Yes	C	C	None
21523_3#77	ERR1853036	2014	Philippines	Human	5789819	83	319262	ST147	147	NDM-7	367	Yes	C	C	None
21523_3#78	ERR1853037	2014	Philippines	Human	5743353	72	391202	ST147	147	NDM-7	367	Yes	C	C	None
21523_3#79	ERR1853038	2014	Philippines	Human	5524502	103	148447	ST340	340	NDM-1	367	Yes	C	C	None
21523_3#8	ERR1852967	2013	Philippines	Human	5347453	40	366730	ST147	147	-	367	Yes	C	C	None
21523_3#80	ERR1853039	2014	Philippines	Human	5519933	105	143526	ST340	340	NDM-1	367	Yes	C	C	None
21523_3#81	ERR1853040	2014	Philippines	Human	5520083	104	148447	ST340	340	NDM-1	367	Yes	C	C	None
21523_3#82	ERR1853041	2014	Philippines	Human	5525799	99	148447	ST340	340	NDM-1	367	Yes	C	C	None
21523_3#83	ERR1853042	2014	Philippines	Human	5520535	107	142509	ST340	340	NDM-1	367	Yes	C	C	None
21523_3#84	ERR1853043	2014	Philippines	Human	5525945	100	148447	ST340	340	NDM-1	367	Yes	C	C	None
21523_3#86	ERR1853045	2014	Philippines	Human	5856491	85	340553	ST147	147	NDM-7	367	Yes	C	C	None
21523_3#87	ERR1853046	2014	Philippines	Human	5520849	104	124051	ST340	340	NDM-1	367	Yes	C	C	None
21523_3#88	ERR1853047	2014	Philippines	Human	5652700	72	349849	ST14	14	NDM-1	365	Yes	C	C	None
21523_3#89	ERR1853048	2014	Philippines	Human	5651023	65	371455	ST14	14	NDM-1	365	Yes	C	C	None
21523_3#9	ERR1852968	2013	Philippines	Human	5521376	65	351435	ST147	147	NDM-1	367	Yes	C	C	None
21523_3#90	ERR1853049	2014	Philippines	Human	5651611	79	434796	ST14	14	NDM-1	365	Yes	C	C	None
21523_3#91	ERR1853050	2014	Philippines	Human	5655939	85	350230	ST14	14	NDM-1	365	Yes	C	C	None
21523_3#94	ERR1853053	2014	Philippines	Human	5828060	73	359150	ST17	17	NDM-7	364	Yes	C	C	None
21523_3#95	ERR1853054	2014	Philippines	Human	5472782	42	469777	ST711	711	NDM-1	364	Yes	C	C	None
21523_3#96	ERR1853055	2014	Philippines	Human	5474770	39	490399	ST711	711	NDM-1	364	Yes	C	C	None
21523_3#97	ERR1853056	2014	Philippines	Human	5416117	61	265593	ST152	152	-	367	Yes	C	C	None
21523_3#98	ERR1853057	2014	Philippines	Human	5383437	55	214843	ST551	551	-	365	Yes	C	C	None
DRR057925	DRR057925	2009	Japan	Human	5520080	111	227882	ST29	29	IMP-19	364	Yes	C	C	None
DRR057926	DRR057926	2009	Japan	Human	5502409	86	252506	ST29	29	-	364	Yes	C	C	None
DRR061405	DRR061405	2012	USA	Human	5800332	112	182105	ST258	258	KPC-3	367	Yes	C	C	None
DRR061406	DRR061406	2012	USA	Human	5469291	69	203589	ST1593	1593	KPC-3	Multiple hits found	NA	NA	NA	NA
DRR061407	DRR061407	2012	USA	Human	5557166	98	168503	ST258	258	KPC-3	367	Yes	C	C	None
DRR061412	DRR061412	2012	USA	Human	5391695	48	458237	ST2252	2252	KPC-3	367	Yes	C	T	None
DRR061421	DRR061421	2013	USA	Human	5566536	86	203710	ST258	258	KPC-2	367	Yes	C	C	None
DRR061423	DRR061423	2014	USA	Human	5892497	119	187601	ST258	258	KPC-3	367	Yes	C	C	None
DRR061427	DRR061427	2015	USA	Human	5898769	120	189905	ST258	258	KPC-3	367	Yes	C	C	None
DRR065573	DRR065573	2009	Spain	Human	6624800	1279	281374	ST29	29	VIM-1	Multiple hits found	NA	NA	NA	NA
DRR065574	DRR065574	2009	Spain	Human	5657808	94	367905	ST1	1	VIM-1	315	No	NA	NA	NA
DRR065575	DRR065575	2009	Philippines	Human	6008326	65	380597	ST626	626	IMP-26	365	Yes	C	C	None
DRR065576	DRR065576	2009	Philippines	Human	6030999	75	329945	ST626	626	IMP-26	365	Yes	C	C	None
DRR065577	DRR065577	2009	Australia	Human	5610052	164	154211	ST478	478	IMP-4	365	Yes	C	C	None
DRR065578	DRR065578	2009	Australia	Human	5630877	114	189256	ST478	478	IMP-4	365	Yes	C	C	None
DRR065580	DRR065580	2008	Greece	Human	5429773	76	277083	ST17	17	VIM-1	364	Yes	C	C	None
DRR065581	DRR065581	2008	Greece	Human	5628408	88	182020	ST147	147	VIM-26	369	Yes	C	C	GD
DRR065582	DRR065582	2008	Turkey	Human	5522088	74	228209	ST43	43	VIM-5	367	Yes	C	C	GD
DRR065584	DRR065584	2009	Spain	Human	5684844	104	265264	ST1	1	VIM-1	315	No	NA	NA	NA
DRR065585	DRR065585	2009	Spain	Human	5681683	106	268634	ST1	1	VIM-1	370	Yes	C	C	None
DRR065586	DRR065586	2009	Greece	Human	5532981	68	295373	ST147	147	VIM-33	369	Yes	C	C	GD
DRR065587	DRR065587	2009	Greece	Human	5464576	80	193769	ST17	17	VIM-1	364	Yes	C	C	None
DRR065589	DRR065589	2009	Greece	Human	5337993	77	276535	ST278	278	VIM-1	367	Yes	C	C	None
DRR065590	DRR065590	2010	Greece	Human	5503310	74	229921	ST147	147	VIM-33	369	Yes	C	C	GD
DRR065591	DRR065591	2010	Greece	Human	5771614	53	326239	ST321	321	VIM-1	372	Yes	C	C	None
DRR065592	DRR065592	2010	Philippines	Human	5988077	111	186330	ST2286	2286	IMP-26	365	Yes	C	C	None
DRR065595	DRR065595	2010	South Africa	Human	5795227	183	86785	ST569	569	VIM-1	Multiple hits found	NA	NA	NA	NA
DRR065596	DRR065596	2010	Spain	Human	5598934	97	209911	ST11	11	VIM-1	101	No	NA	NA	NA
DRR065601	DRR065601	2011	Philippines	Human	5566451	150	231140	ST14	14	IMP-26	365	Yes	C	C	None
DRR065602	DRR065602	2011	Philippines	Human	5745613	139	253237	ST14	14	IMP-26	365	Yes	C	C	None
DRR065603	DRR065603	2011	Philippines	Human	5559567	183	211107	ST14	14	IMP-26	365	Yes	C	C	None
DRR065604	DRR065604	2011	Philippines	Human	5752224	156	211365	ST14	14	IMP-26	365	Yes	C	C	None
DRR065605	DRR065605	2011	Philippines	Human	5570632	127	231108	ST14	14	IMP-26	365	Yes	C	C	None
DRR065606	DRR065606	2011	Philippines	Human	5567616	137	238979	ST14	14	IMP-26	365	Yes	C	C	None
DRR065607	DRR065607	2011	Spain	Human	5648895	96	226359	ST1	1	VIM-1	370	Yes	C	C	None
DRR065608	DRR065608	2011	Spain	Human	5598604	63	256376	ST35	35	VIM-1	365	Yes	C	C	None
DRR065609	DRR065609	2011	Spain	Human	5600553	128	180419	ST15	15	VIM-1	367	Yes	C	C	None
DRR065610	DRR065610	2011	Spain	Human	5581050	101	188870	ST11	11	VIM-1	367	Yes	C	C	None
DRR065611	DRR065611	2011	Saudi Arabia	Human	5859797	115	202073	ST101	101	VIM-29	367	Yes	C	C	GD
DRR065613	DRR065613	2011	Italy	Human	5715754	119	180477	ST299	299	VIM-1	373	Yes	C	C	None
DRR065615	DRR065615	2011	United Kingdom	Human	5751505	123	221375	ST101	101	VIM-29	367	Yes	C	C	GD
DRR065618	DRR065618	2011	Greece	Human	5831069	84	351805	ST423	423	VIM-1	367	Yes	C	C	None
DRR065619	DRR065619	2012	Greece	Human	5560256	71	255279	ST147	147	KPC-2;VIM-1	369	Yes	C	C	GD
DRR065620	DRR065620	2012	South Africa	Human	5785821	118	210419	ST20	20	VIM-1	367	Yes	C	C	None
DRR065623	DRR065623	2012	Italy	Human	5565903	90	237679	ST101	101	VIM-1	365	Yes	C	C	None
DRR065625	DRR065625	2012	Thailand	Human	5704814	80	244547	ST70	70	IMP-14^	78	No	NA	NA	NA
DRR065626	DRR065626	2012	Greece	Human	5558675	52	459142	ST22	22	VIM-1	365	Yes	C	C	None
DRR065627	DRR065627	2012	Greece	Human	5558746	85	154135	ST383	383	VIM-19	372	Yes	C	C	None
DRR065628	DRR065628	2012	Greece	Human	5658438	264	44775	ST383-1LV	2c6cb4a8cfb6268824c53f11c3a55aaec86c9afa	VIM-19	372	Yes	C	C	None
DRR065629	DRR065629	2012	Spain	Human	5596529	84	223288	ST11	11	VIM-1	367	Yes	C	C	None
DRR065630	DRR065630	2012	Spain	Human	5596756	85	198233	ST11	11	VIM-1	367	Yes	C	C	None
DRR065631	DRR065631	2012	Spain	Human	5493165	89	195048	ST11	11	VIM-1	367	Yes	C	C	None
DRR065632	DRR065632	2013	Philippines	Human	5494226	76	318469	ST20	20	IMP-26	367	Yes	C	C	None
DRR065633	DRR065633	2013	Philippines	Human	5729576	208	183607	ST14	14	IMP-26	365	Yes	C	C	None
DRR065634	DRR065634	2013	Philippines	Human	5595558	202	211791	ST14	14	IMP-26	365	Yes	C	C	None
DRR065638	DRR065638	2013	Japan	Human	5521202	63	372676	ST37	37	IMP-6	367	Yes	C	C	None
DRR065640	DRR065640	2013	Japan	Human	5506407	58	349805	ST37	37	IMP-1	193	No	NA	NA	NA
DRR065641	DRR065641	2013	Japan	Human	5628407	60	273574	ST14	14	-	365	Yes	C	C	None
DRR065642	DRR065642	2013	Japan	Human	5512034	83	293528	ST37	37	IMP-1	367	Yes	C	C	None
DRR065643	DRR065643	2013	Japan	Human	5525309	62	270255	ST37	37	IMP-1	367	Yes	C	C	None
DRR065644	DRR065644	2013	Japan	Human	5532782	56	266087	ST14	14	IMP-6	Multiple hits found	NA	NA	NA	NA
DRR065645	DRR065645	2013	Hungary	Human	5576809	86	197160	ST2290	2290	VIM-4	367	Yes	C	C	None
DRR065647	DRR065647	2014	Greece	Human	5721868	106	213056	ST54	54	VIM-1	Multiple hits found	NA	NA	NA	NA
DRR065649	DRR065649	2014	Romania	Human	5435836	102	168951	ST11	11	VIM-4	367	Yes	C	C	None
DRR065650	DRR065650	2014	Hungary	Human	5678989	86	194464	ST15	15	VIM-4	367	Yes	C	C	None
DRR065652	DRR065652	2014	Egypt	Human	6004365	127	171687	ST376	376	VIM-1	372	Yes	C	C	None
DRR065654	DRR065654	2012	Greece	Human	5640928	161	172797	ST147	147	KPC-2;VIM-1	369	Yes	C	C	GD
DRR065655	DRR065655	2010	Greece	Human	5641067	180	145144	ST147	147	KPC-2;VIM-1	369	Yes	C	C	GD
DRR065656	DRR065656	2008	Greece	Human	5773580	137	202227	ST147	147	VIM-27	369	Yes	C	C	GD
DRR065657	DRR065657	2008	Greece	Human	5802418	144	121705	ST147	147	VIM-26	369	Yes	C	C	GD
DRR065658	DRR065658	2009	Greece	Human	5703782	252	63796	ST147	147	VIM-1	369	Yes	C	C	GD
DRR065660	DRR065660	2009	Greece	Human	5583110	164	101333	ST147	147	VIM-1	369	Yes	C	C	GD
DRR065661	DRR065661	2009	Greece	Human	5569228	144	139235	ST147	147	VIM-1	369	Yes	C	C	GD
DRR067537	DRR067537	2015	Japan	Human	5573559	133	98973	ST225	225	-	169	No	NA	NA	NA
DRR067538	DRR067538	2015	Japan	Human	5328273	106	162650	ST225	225	-	119	No	NA	NA	NA
DRR067539	DRR067539	2015	Japan	Human	5553254	167	91124	ST225	225	-	119	No	NA	NA	NA
DRR067540	DRR067540	2015	Japan	Human	5558252	177	65002	ST225	225	-	119	No	NA	NA	NA
DRR076334	DRR076334	2016	Japan	Unknown	5782684	106	147734	ST258	258	KPC-2	369	Yes	C	C	GD
DRR076945	DRR076945	2014	Vietnam	Human	5895608	210	64159	ST15	15	OXA-48	No start codon	NA	NA	NA	NA
DRR076946	DRR076946	2014	Vietnam	Human	5821113	109	111810	ST15	15	OXA-48	No start codon	NA	NA	NA	NA
DRR076947	DRR076947	2014	Vietnam	Human	5920634	96	169656	ST15	15	OXA-48	No start codon	NA	NA	NA	NA
DRR076948	DRR076948	2014	Vietnam	Human	5920072	100	159855	ST15	15	OXA-48	No start codon	NA	NA	NA	NA
DRR076949	DRR076949	2014	Vietnam	Human	5917868	211	64400	ST15-1LV	914a5ec21a199cce15c3fc487065b037adbac199	OXA-48	No start codon	NA	NA	NA	NA
DRR076950	DRR076950	2014	Vietnam	Human	5914888	147	94490	ST15	15	OXA-48	No start codon	NA	NA	NA	NA
DRR076951	DRR076951	2014	Vietnam	Human	5924992	104	159204	ST15	15	OXA-48	No start codon	NA	NA	NA	NA
DRR076952	DRR076952	2014	Vietnam	Human	5908078	99	148088	ST15	15	OXA-48	No start codon	NA	NA	NA	NA
DRR076953	DRR076953	2014	Vietnam	Human	5914615	140	103378	ST15	15	OXA-48	No start codon	NA	NA	NA	NA
DRR076954	DRR076954	2014	Vietnam	Human	5916908	115	135095	ST15	15	OXA-48	No start codon	NA	NA	NA	NA
DRR076955	DRR076955	2014	Vietnam	Human	5473138	55	378354	ST307	307	KPC-2	372	Yes	C	C	None
DRR076956	DRR076956	2014	Vietnam	Human	5997354	121	178819	ST15	15	OXA-48	No start codon	NA	NA	NA	NA
DRR076957	DRR076957	2014	Vietnam	Human	5926093	95	182499	ST15	15	OXA-48	No start codon	NA	NA	NA	NA
DRR076958	DRR076958	2014	Vietnam	Human	5916600	98	225140	ST15	15	OXA-48	No start codon	NA	NA	NA	NA
DRR076959	DRR076959	2014	Vietnam	Human	6004549	112	171232	ST15	15	OXA-48	No start codon	NA	NA	NA	NA
DRR076960	DRR076960	2014	Vietnam	Human	5667522	104	207936	ST395	395	NDM-1	367	Yes	C	C	None
DRR076961	DRR076961	2014	Vietnam	Human	5721051	115	191506	ST15	15	NDM-4	367	Yes	C	C	None
DRR076962	DRR076962	2014	Vietnam	Human	5981512	132	153282	ST15	15	OXA-48	No start codon	NA	NA	NA	NA
DRR076963	DRR076963	2014	Vietnam	Human	6000156	114	165131	ST15	15	OXA-48	No start codon	NA	NA	NA	NA
DRR076964	DRR076964	2014	Vietnam	Human	5594035	77	281837	ST16	16	OXA-48	368	Yes	C	C	TYD/DTY
DRR076965	DRR076965	2014	Vietnam	Human	5569822	67	262309	ST16	16	OXA-48	368	Yes	C	C	TYD/DTY
DRR076966	DRR076966	2014	Vietnam	Human	5377431	42	728978	ST2353	2353	NDM-4	367	Yes	C	C	None
DRR076967	DRR076967	2015	Vietnam	Human	5661201	118	266743	ST147	147	OXA-48	369	Yes	C	C	GD
DRR076968	DRR076968	2015	Vietnam	Human	5625865	82	370066	ST16	16	NDM-4	367	Yes	C	C	TD
DRR076969	DRR076969	2015	Vietnam	Human	5672043	107	142937	ST15	15	NDM-4	367	Yes	C	C	None
DRR076970	DRR076970	2015	Vietnam	Human	5672564	96	310749	ST16	16	NDM-4	367	Yes	C	C	TD
DRR076971	DRR076971	2015	Vietnam	Human	5679453	140	125407	ST395	395	NDM-1	367	Yes	C	C	None
DRR098844	DRR098844	2016	Japan	Human	5835891	74	287601	ST45	45	OXA-232	Multiple hits found	NA	NA	NA	NA
DRR100992	DRR100992	2015	Taiwan	Unknown	5834436	150	135361	ST1	1	-	No start codon	NA	NA	NA	NA
DRR100993	DRR100993	2015	Taiwan	Unknown	5820966	179	109438	ST844	844	GES-5^	364	Yes	C	C	None
DRR100995	DRR100995	2015	Taiwan	Unknown	5937221	174	134154	ST15	15	GES-5^	367	Yes	C	C	None
DRR100996	DRR100996	2015	Taiwan	Unknown	5880707	227	83760	ST2785	2785	GES-5^	367	Yes	C	C	None
DRR101002	DRR101002	2015	Taiwan	Unknown	5857925	167	134692	ST11	11	GES-5^	367	Yes	C	C	None
DRR101006	DRR101006	2015	Taiwan	Unknown	5871935	162	120712	ST844	844	GES-5^	364	Yes	C	C	None
DRR101008	DRR101008	2015	Taiwan	Unknown	5764698	220	66217	ST1916	1916	GES-5^	372	Yes	C	C	None
DRR101011	DRR101011	2015	Japan	Unknown	5976914	237	91025	ST2791	2791	GES-5^	No start codon	NA	NA	NA	NA
DRR111568	DRR111568	2015	Myanmar	Human	5579358	79	344539	ST340	340	NDM-4	367	Yes	C	C	None
DRR111575	DRR111575	2016	Myanmar	Human	5526628	45	430993	ST147	147	NDM-1	367	Yes	C	C	None
DRR111578	DRR111578	2016	Myanmar	Human	5759615	70	385656	ST147	147	NDM-1	367	Yes	C	C	None
DRR111602	DRR111602	2016	Myanmar	Human	5600974	66	350466	ST101	101	NDM-5	365	Yes	C	C	None
DRR111604	DRR111604	2016	Myanmar	Human	5468021	64	434278	ST147	147	NDM-1	367	Yes	C	C	None
DRR111605	DRR111605	2016	Myanmar	Human	5602124	68	343626	ST101	101	NDM-5	365	Yes	C	C	None
DRR111606	DRR111606	2016	Myanmar	Human	5625813	76	493170	ST147	147	NDM-5	367	Yes	C	C	None
DRR111610	DRR111610	2016	Myanmar	Human	5576108	75	254563	ST101	101	NDM-5	365	Yes	C	C	None
DRR120561	DRR120561	2015	Japan	Human	5437139	88	419873	ST1715	1715	IMP-6	365	Yes	C	C	None
DRR120564	DRR120564	2015	Japan	Human	5569000	86	322152	ST45	45	IMP-6	Multiple hits found	NA	NA	NA	NA
DRR120566	DRR120566	2015	Japan	Human	5599688	92	410419	ST45	45	IMP-6	Multiple hits found	NA	NA	NA	NA
DRR120567	DRR120567	2015	Japan	Human	5467962	50	537224	ST37	37	IMP-6	367	Yes	C	C	None
DRR120570	DRR120570	2015	Japan	Human	5342503	86	161116	ST490-2LV	24b0357765bda962ea5510b8f3016741798b478d	IMP-6	370	Yes	C	C	None
DRR120571	DRR120571	2015	Japan	Human	5467038	55	456996	ST37	37	IMP-6	367	Yes	C	C	None
DRR120572	DRR120572	2015	Japan	Human	5405557	48	629560	ST37	37	IMP-6	367	Yes	C	C	None
DRR120573	DRR120573	2015	Japan	Human	5463829	57	428934	ST37	37	IMP-6	367	Yes	C	C	None
DRR120577	DRR120577	2015	Japan	Human	5484412	70	253193	ST584	584	IMP-6	372	Yes	C	C	None
DRR120586	DRR120586	2015	Japan	Human	5539224	59	361930	ST37	37	-	169	No	NA	NA	NA
DRR120587	DRR120587	2015	Japan	Human	5466023	52	450103	ST37	37	IMP-6	367	Yes	C	C	None
DRR120588	DRR120588	2015	Japan	Human	5746912	74	246610	ST915-1LV	64a04e68f661d4c013d94fd2d1cfe78f04197b39	IMP-6	370	Yes	C	C	None
DRR120589	DRR120589	2015	Japan	Human	5479734	54	299274	ST37	37	IMP-6	367	Yes	C	C	None
DRR120590	DRR120590	2015	Japan	Human	5650170	50	482095	ST466	466	-	365	Yes	C	C	None
DRR120591	DRR120591	2015	Japan	Human	5519682	92	375901	ST45	45	IMP-6	Multiple hits found	NA	NA	NA	NA
DRR120593	DRR120593	2015	Japan	Human	5757914	77	280024	ST15	15	IMP-6	367	Yes	C	C	None
DRR120596	DRR120596	2015	Japan	Human	5261354	57	350261	ST107	107	IMP-6	365	Yes	C	C	None
DRR120598	DRR120598	2015	Japan	Human	5696912	131	245936	ST12	12	IMP-6	370	Yes	C	C	None
DRR120599	DRR120599	2015	Japan	Human	5471597	56	300593	ST37	37	IMP-6	367	Yes	C	C	None
DRR120601	DRR120601	2015	Japan	Human	5518290	55	287389	ST37	37	IMP-6	367	Yes	C	C	None
DRR120606	DRR120606	2015	Japan	Human	5494297	47	536856	ST37	37	IMP-6	367	Yes	C	C	None
DRR120610	DRR120610	2017	Myanmar	Unknown	5674737	104	283887	ST147	147	NDM-1	367	Yes	C	C	None
DRR121794	DRR121794	2014	Thailand	Human	5591614	37	479399	ST16	16	OXA-181	365	Yes	C	C	None
DRR121796	DRR121796	2014	Thailand	Human	5562204	57	423231	ST231	231	NDM-1	372	Yes	C	C	None
DRR121797	DRR121797	2013	Thailand	Human	5556935	82	255046	ST340	340	NDM-1	367	Yes	C	C	None
DRR121811	DRR121811	2015	Thailand	Human	5577558	97	194373	ST340	340	NDM-1	367	Yes	C	C	None
DRR121812	DRR121812	2015	Thailand	Human	5865047	84	328751	ST14	14	NDM-1;OXA-232	367	Yes	C	C	GD
DRR121813	DRR121813	2015	Thailand	Human	5496461	60	386860	ST231	231	OXA-232	374	Yes	C	C	TD
DRR121814	DRR121814	2015	Thailand	Human	5510493	80	199137	ST11	11	NDM-1	367	Yes	C	C	None
DRR121815	DRR121815	2015	Thailand	Human	5581618	68	338351	ST231	231	OXA-232	372	Yes	C	T	None
DRR121816	DRR121816	2015	Thailand	Human	5522199	47	370914	ST101	101	OXA-181	365	Yes	C	C	None
DRR121818	DRR121818	2015	Thailand	Human	5461564	81	401938	ST16	16	NDM-4	367	Yes	C	C	TD
DRR121819	DRR121819	2015	Thailand	Human	5607108	38	479892	ST336	336	NDM-1	364	Yes	C	C	None
DRR121820	DRR121820	2015	Thailand	Human	5535159	56	355792	ST231	231	NDM-1	372	Yes	C	C	None
DRR121821	DRR121821	2015	Thailand	Human	5678322	82	345635	ST14	14	NDM-1	367	Yes	C	C	GD
DRR121822	DRR121822	2015	Thailand	Human	5575173	88	233634	ST340	340	NDM-1	367	Yes	C	C	None
DRR121823	DRR121823	2015	Thailand	Human	5737919	80	338715	ST14	14	NDM-1	367	Yes	C	C	GD
DRR121824	DRR121824	2016	Thailand	Human	5763131	106	183898	ST14	14	NDM-1	367	Yes	C	C	GD
DRR121825	DRR121825	2016	Thailand	Human	5763608	87	328534	ST14	14	NDM-1;OXA-232	367	Yes	C	C	GD
DRR121826	DRR121826	2016	Thailand	Human	5766831	88	328733	ST14	14	NDM-1;OXA-232	367	Yes	C	C	GD
DRR121827	DRR121827	2016	Thailand	Human	5541372	37	425638	ST16	16	NDM-5	365	Yes	C	C	None
DRR121829	DRR121829	2016	Thailand	Human	5744690	76	328533	ST14	14	NDM-1;OXA-232	367	Yes	C	C	GD
DRR121830	DRR121830	2016	Thailand	Human	5536577	42	474704	ST147	147	NDM-1	367	Yes	C	T	None
DRR121831	DRR121831	2016	Thailand	Human	5545813	74	324049	ST231	231	OXA-232	374	Yes	C	C	TD
DRR121832	DRR121832	2016	Thailand	Human	5759082	85	191065	ST14	14	NDM-1	367	Yes	C	C	GD
DRR121834	DRR121834	2016	Thailand	Human	5763462	86	345635	ST14	14	NDM-1;OXA-232	367	Yes	C	C	GD
DRR121835	DRR121835	2016	Thailand	Human	5523624	50	480012	ST17	17	OXA-181	364	Yes	C	C	None
DRR121836	DRR121836	2016	Thailand	Human	5546137	77	338248	ST231	231	OXA-232	374	Yes	C	C	TD
DRR121837	DRR121837	2016	Thailand	Human	5579428	72	352080	ST231	231	OXA-232	372	Yes	C	C	None
DRR121838	DRR121838	2016	Thailand	Human	5620815	98	181337	ST11	11	NDM-1;OXA-181	367	Yes	C	C	None
DRR121839	DRR121839	2016	Thailand	Human	5688085	94	383255	ST147	147	NDM-1	312	No	NA	NA	NA
DRR121840	DRR121840	2016	Thailand	Human	5622707	84	294668	ST16	16	NDM-1;OXA-232	366	Yes	C	C	D
DRR121841	DRR121841	2016	Thailand	Human	5500327	76	259580	ST11	11	NDM-1	367	Yes	C	C	None
DRR121842	DRR121842	2016	Thailand	Human	5502910	80	338337	ST231	231	OXA-232	374	Yes	C	C	TD
DRR121843	DRR121843	2016	Thailand	Human	5524715	75	355550	ST231	231	OXA-232	374	Yes	C	C	TD
DRR121844	DRR121844	2016	Thailand	Human	5544665	75	317755	ST231	231	OXA-232	374	Yes	C	C	TD
DRR121845	DRR121845	2016	Thailand	Human	5620304	104	172610	ST11	11	NDM-1;OXA-181	367	Yes	C	C	None
DRR121846	DRR121846	2016	Thailand	Human	5493725	84	334613	ST231	231	OXA-232	374	Yes	C	C	TD
DRR121847	DRR121847	2016	Thailand	Human	5502492	78	234359	ST147	147	OXA-181	369	Yes	C	C	TD
DRR121848	DRR121848	2016	Thailand	Human	5553943	81	294503	ST16	16	NDM-1;OXA-232	366	Yes	C	C	D
DRR121849	DRR121849	2016	Thailand	Human	5596364	64	345972	ST16	16	NDM-1;OXA-232	366	Yes	C	C	D
DRR121850	DRR121850	2016	Thailand	Human	5567505	81	338107	ST231	231	OXA-232	374	Yes	C	C	TD
DRR121851	DRR121851	2016	Thailand	Human	5491066	51	377933	ST307	307	NDM-1	372	Yes	C	C	None
DRR124975	DRR124975	2016	Vietnam	Human	5847603	135	343599	ST656	656	NDM-4	370	Yes	C	C	None
DRR124976	DRR124976	2016	Vietnam	Human	5630357	102	266743	ST147	147	OXA-48	369	Yes	C	C	GD
DRR124977	DRR124977	2016	Vietnam	Human	5730703	92	231085	ST15	15	OXA-48	367	Yes	C	C	None
DRR124978	DRR124978	2016	Vietnam	Human	5734165	95	203890	ST15	15	OXA-48	367	Yes	C	C	None
DRR124979	DRR124979	2016	Vietnam	Human	5599467	56	427550	ST17	17	NDM-1	364	Yes	C	C	None
DRR124980	DRR124980	2016	Vietnam	Human	5660234	135	261262	ST147	147	OXA-48	369	Yes	C	C	GD
DRR124981	DRR124981	2016	Vietnam	Human	6034852	186	105465	ST15	15	KPC-2	367	Yes	C	T	None
DRR124982	DRR124982	2016	Vietnam	Human	5969926	92	295436	ST307	307	NDM-1	Multiple hits found	NA	NA	NA	NA
DRR124985	DRR124985	2016	Vietnam	Human	5746815	110	338864	ST3106	3106	NDM-1	Multiple hits found	NA	NA	NA	NA
DRR124987	DRR124987	2016	Vietnam	Human	5961464	88	298361	ST307	307	NDM-1	Multiple hits found	NA	NA	NA	NA
DRR124988	DRR124988	2016	Vietnam	Human	5733674	89	225235	ST15	15	OXA-48	367	Yes	C	C	None
DRR124989	DRR124989	2016	Vietnam	Human	5597658	81	374882	ST656	656	KPC-2	370	Yes	C	T	None
DRR124991	DRR124991	2016	Vietnam	Human	5538303	69	369541	ST16	16	NDM-4;OXA-181	367	Yes	C	C	TD
DRR124992	DRR124992	2016	Vietnam	Human	5496021	60	431486	ST147	147	NDM-4	367	Yes	C	C	None
DRR124993	DRR124993	2016	Vietnam	Human	5673547	139	343795	ST656	656	NDM-4	370	Yes	C	C	None
DRR124994	DRR124994	2016	Vietnam	Human	5607976	75	316588	ST15	15	KPC-2	369	Yes	C	C	TD
DRR124997	DRR124997	2016	Vietnam	Human	5687951	85	317321	ST656	656	-	No start codon	NA	NA	NA	NA
DRR124998	DRR124998	2016	Vietnam	Human	5669054	81	310696	ST11	11	NDM-1	367	Yes	C	C	None
DRR125001	DRR125001	2016	Vietnam	Human	5469665	48	384826	ST147	147	NDM-4	367	Yes	C	C	None
DRR125002	DRR125002	2016	Vietnam	Human	5921849	125	244971	ST15	15	NDM-4	367	Yes	C	C	None
DRR125004	DRR125004	2016	Vietnam	Human	5994617	100	336472	ST231	231	KPC-2;NDM-1	372	Yes	C	C	None
DRR125005	DRR125005	2016	Vietnam	Human	5697460	120	377407	ST16	16	NDM-1	365	Yes	C	C	None
DRR125007	DRR125007	2016	Vietnam	Human	5989693	189	92315	ST15	15	KPC-2	367	Yes	C	T	None
DRR125008	DRR125008	2016	Vietnam	Human	5753100	127	224936	ST15	15	OXA-48	367	Yes	C	C	None
DRR125009	DRR125009	2016	Vietnam	Human	5968429	187	105465	ST15	15	KPC-2	367	Yes	C	T	None
DRR125010	DRR125010	2016	Vietnam	Human	5853209	101	350266	ST147	147	NDM-1	367	Yes	C	C	None
DRR125014	DRR125014	2016	Vietnam	Human	5696644	138	302744	ST656	656	NDM-4	370	Yes	C	C	None
DRR125015	DRR125015	2016	Vietnam	Human	5660637	136	262786	ST147	147	OXA-48	369	Yes	C	C	GD
DRR125016	DRR125016	2016	Vietnam	Human	5707434	98	200218	ST15	15	NDM-1	367	Yes	C	T	None
DRR125017	DRR125017	2016	Vietnam	Human	5915469	123	194820	ST15	15	KPC-2	367	Yes	C	C	None
DRR125018	DRR125018	2016	Vietnam	Human	5678643	76	288137	ST147	147	NDM-1	367	Yes	C	C	None
DRR125019	DRR125019	2016	Vietnam	Human	5562853	62	432100	ST147	147	NDM-4	367	Yes	C	C	None
DRR125020	DRR125020	2016	Vietnam	Human	5556920	70	290341	ST15	15	KPC-2	369	Yes	C	C	TD
DRR125021	DRR125021	2016	Vietnam	Human	5428765	62	418348	ST656	656	KPC-2	370	Yes	C	C	None
DRR125022	DRR125022	2016	Vietnam	Human	5708858	119	230955	ST11	11	KPC-2	369	Yes	C	C	GD
DRR125025	DRR125025	2016	Vietnam	Human	5655443	124	209264	ST11	11	NDM-1	367	Yes	C	C	None
DRR125026	DRR125026	2016	Vietnam	Human	5468022	77	479059	ST147-1LV	48951820d2cf36b5f42278320e3e17e0c1a64549	NDM-4	367	Yes	C	C	None
DRR125027	DRR125027	2016	Vietnam	Human	5671463	119	285209	ST15	15	NDM-1	367	Yes	C	C	None
DRR125028	DRR125028	2016	Vietnam	Human	5645072	137	342729	ST656	656	NDM-4	370	Yes	C	C	None
DRR125030	DRR125030	2016	Vietnam	Human	5562297	64	384826	ST147	147	NDM-4	367	Yes	C	C	None
DRR125031	DRR125031	2016	Vietnam	Human	5908292	128	194704	ST15	15	KPC-2	367	Yes	C	C	None
DRR125032	DRR125032	2016	Vietnam	Human	5917476	136	244971	ST15	15	NDM-4	367	Yes	C	C	None
DRR125033	DRR125033	2016	Vietnam	Human	5619071	93	375184	ST656	656	KPC-2	370	Yes	C	C	None
DRR125037	DRR125037	2016	Vietnam	Human	5968119	137	172659	ST15	15	KPC-2	367	Yes	C	C	None
DRR125038	DRR125038	2016	Vietnam	Human	5793457	139	189485	ST15	15	NDM-4	365	Yes	C	C	None
DRR125039	DRR125039	2016	Vietnam	Human	5706857	114	270875	ST11	11	KPC-2	369	Yes	C	C	GD
DRR125040	DRR125040	2016	Vietnam	Human	5658039	134	261261	ST147	147	OXA-48	369	Yes	C	C	GD
DRR125067	DRR125067	2016	Japan	Human	5767110	76	348563	ST147	147	NDM-5	No start codon	NA	NA	NA	NA
DRR125668	DRR125668	2017	Japan	Unknown	5433620	177	175357	ST375	375	-	365	Yes	C	C	None
DRR128837	DRR128837	2017	Japan	Unknown	5892292	360	163804	ST11	11	KPC-2	374	Yes	C	C	GD
DRR138477	DRR138477	2018	Thailand	Human	5566474	35	676870	ST394	394	-	372	Yes	C	C	None
DRR138480	DRR138480	2018	Thailand	Human	5492426	66	316588	ST709	709	-	367	Yes	C	C	None
DRR140897	DRR140897	2016	Myanmar	Human	5601059	65	370914	ST101	101	NDM-5	365	Yes	C	C	None
DRR140900	DRR140900	2016	Myanmar	Human	5575172	72	370914	ST101	101	NDM-5	365	Yes	C	C	None
DRR140903	DRR140903	2016	Myanmar	Human	5624963	71	295699	ST147	147	NDM-1	367	Yes	C	C	None
DRR140922	DRR140922	2015	Myanmar	Human	5636647	76	342776	ST147	147	NDM-1	367	Yes	C	C	None
DRR157201	DRR157201	2016	Japan	Human	5272240	34	472650	ST37	37	-	367	Yes	C	C	None
DRR157202	DRR157202	2016	Japan	Human	5528965	104	136494	ST1245	1245	-	372	Yes	C	C	None
DRR164893	DRR164893	2015	Japan	Human	5804621	93	359312	ST17	17	IMP-6	364	Yes	C	C	None
DRR164894	DRR164894	2015	Japan	Human	5519923	83	379864	ST45	45	IMP-6	Multiple hits found	NA	NA	NA	NA
DRR178373	DRR178373	2017	Japan	Human	5572564	87	312854	ST268	268	IMP-11	372	Yes	C	C	None
DRR178374	DRR178374	2017	Japan	Human	5572325	84	350115	ST268	268	IMP-11	372	Yes	C	C	None
DRR178378	DRR178378	2017	Japan	Human	5610032	85	321046	ST268	268	IMP-11	372	Yes	C	C	None
DRR178385	DRR178385	2018	Japan	Human	6121810	164	180065	ST12	12	IMP-1	370	Yes	C	C	None
DRR178397	DRR178397	2018	Japan	Human	5473646	66	237496	ST25	25	-	Multiple hits found	NA	NA	NA	NA
DRR178398	DRR178398	2018	Japan	Human	5640926	85	196790	ST147	147	-	No hit found	NA	NA	NA	NA
DRR178442	DRR178442	2018	Japan	Human	5479297	65	248390	ST290	290	-	366	Yes	C	C	None
DRR178447	DRR178447	2018	Japan	Human	5472148	149	103101	ST1303	1303	IMP-11	365	Yes	C	C	None
DRR179999	DRR179999	2015	Japan	Human	5762224	60	351731	ST35	35	GES-24	124	No	NA	NA	NA
DRR192204	DRR192204	2015	Japan	Human	5484145	66	306653	ST584	584	IMP-6	372	Yes	C	C	None
DRR192205	DRR192205	2015	Japan	Human	5433418	77	270201	ST584	584	IMP-6	372	Yes	C	C	None
DRR192206	DRR192206	2015	Japan	Human	5306716	59	248223	ST11	11	IMP-6	367	Yes	C	C	None
DRR192209	DRR192209	2015	Japan	Human	5628838	62	351400	ST134	134	IMP-6	365	Yes	C	C	None
DRR192210	DRR192210	2015	Japan	Human	5251877	38	364148	ST107	107	IMP-6	365	Yes	C	C	None
DRR192211	DRR192211	2015	Japan	Human	5251281	42	350429	ST107	107	IMP-6	365	Yes	C	C	None
DRR192212	DRR192212	2015	Japan	Human	5516785	52	437029	ST45	45	IMP-6	Multiple hits found	NA	NA	NA	NA
DRR192235	DRR192235	2015	Japan	Human	5601266	48	353747	ST36	36	IMP-6	372	Yes	C	C	None
DRR198019	DRR198019	2016	Myanmar	Human	5503641	102	111975	ST42	42	NDM-4	372	Yes	C	C	None
DRR198020	DRR198020	2016	Myanmar	Human	5703217	79	440992	ST17	17	-	372	Yes	C	C	None
DRR198021	DRR198021	2016	Myanmar	Human	5690705	75	310634	ST17	17	NDM-1	372	Yes	C	C	None
DRR198024	DRR198024	2016	Myanmar	Human	5634077	91	226526	ST147	147	NDM-1	367	Yes	C	C	None
DRR198025	DRR198025	2015	Myanmar	Human	5700271	92	334831	ST101	101	NDM-1	365	Yes	C	C	None
DRR198026	DRR198026	2016	Myanmar	Human	5574901	108	187034	ST101	101	NDM-1	365	Yes	C	C	None
DRR198028	DRR198028	2016	Myanmar	Human	5740853	78	208923	ST420	420	NDM-1	372	Yes	C	C	None
DRR198029	DRR198029	2016	Myanmar	Human	5524243	50	295769	ST147	147	NDM-1	367	Yes	C	C	None
DRR198031	DRR198031	2016	Myanmar	Human	5699154	157	99452	ST147	147	NDM-1^	367	Yes	C	C	None
DRR198032	DRR198032	2016	Myanmar	Human	5519127	90	146644	ST534	534	NDM-7	367	Yes	C	C	None
DRR198033	DRR198033	2016	Myanmar	Human	5632224	88	143179	ST15	15	NDM-1	367	Yes	C	C	None
DRR198034	DRR198034	2016	Myanmar	Human	5512875	147	82952	ST16-1LV	18ec13a6df3fdc9ec3e4f6c409c557d3c6f0b1bb	NDM-7	365	Yes	C	C	None
DRR198038	DRR198038	2016	Myanmar	Human	5423843	141	84646	ST273	273	NDM-7	367	Yes	C	C	None
DRR198039	DRR198039	2016	Myanmar	Human	5671000	58	390360	ST16	16	NDM-1	365	Yes	C	C	None
DRR198040	DRR198040	2016	Myanmar	Human	5608420	120	133714	ST101	101	NDM-5	365	Yes	C	C	None
DRR198041	DRR198041	2016	Myanmar	Human	5593543	156	85497	ST101	101	NDM-5	365	Yes	C	C	None
DRR198042	DRR198042	2016	Myanmar	Human	5599969	143	106207	ST101	101	NDM-5	365	Yes	C	C	None
DRR198043	DRR198043	2016	Myanmar	Human	5563576	131	122434	ST101	101	NDM-5	365	Yes	C	C	None
DRR198044	DRR198044	2016	Myanmar	Human	5444176	301	37135	ST147	147	NDM-1	367	Yes	C	C	None
DRR198045	DRR198045	2016	Myanmar	Human	5597742	81	238088	ST101	101	NDM-5	365	Yes	C	C	None
DRR198046	DRR198046	2016	Myanmar	Human	5626341	85	295795	ST147	147	NDM-5	367	Yes	C	C	None
DRR198047	DRR198047	2016	Myanmar	Human	5575236	77	323044	ST101	101	NDM-5	365	Yes	C	C	None
DRR198048	DRR198048	2016	Myanmar	Human	5742835	111	293462	ST401	401	NDM-1	365	Yes	C	C	None
DRR198049	DRR198049	2016	Myanmar	Human	5538025	59	271232	ST36	36	NDM-1	372	Yes	C	C	None
DRR198050	DRR198050	2017	Myanmar	Human	5597929	101	149456	ST101	101	NDM-5	365	Yes	C	C	None
DRR198051	DRR198051	2017	Myanmar	Human	5579696	136	93320	ST101	101	NDM-5	365	Yes	C	C	None
DRR198052	DRR198052	2017	Myanmar	Human	5599184	70	231089	ST147	147	NDM-1	367	Yes	C	C	None
DRR198053	DRR198053	2017	Myanmar	Human	5696824	80	215655	ST147	147	NDM-1	367	Yes	C	C	None
DRR198054	DRR198054	2017	Myanmar	Human	5570378	124	132510	ST1655	1655	NDM-1	365	Yes	C	C	None
DRR198055	DRR198055	2017	Myanmar	Human	5452815	53	245895	ST4029	4029	NDM-1	365	Yes	C	C	None
DRR198056	DRR198056	2017	Myanmar	Human	5460953	49	312977	ST4029	4029	NDM-1	365	Yes	C	C	None
DRR198057	DRR198057	2017	Myanmar	Human	5731022	81	216678	ST147	147	NDM-1	367	Yes	C	C	None
DRR198058	DRR198058	2017	Myanmar	Human	5797608	217	99214	ST147	147	NDM-1	367	Yes	C	C	None
DRR198059	DRR198059	2017	Myanmar	Human	5577553	54	479768	ST16	16	NDM-5	365	Yes	C	C	None
DRR198060	DRR198060	2017	Myanmar	Human	5590529	56	375399	ST394	394	NDM-5	372	Yes	C	C	None
DRR198061	DRR198061	2017	Myanmar	Human	5729475	121	112885	ST147	147	NDM-1	367	Yes	C	C	None
DRR198062	DRR198062	2017	Myanmar	Human	5628004	134	147072	ST147	147	NDM-1	367	Yes	C	C	None
DRR198064	DRR198064	2017	Myanmar	Human	5446282	137	103025	ST4030	4030	NDM-7	367	Yes	C	C	None
DRR199175	DRR199175	2017	Japan	Unknown	5497161	154	219327	ST101	101	-	365	Yes	C	C	None
DRR199191	DRR199191	2018	Japan	Unknown	5317639	62	272673	ST4	4	-	372	Yes	C	C	None
DRR199222	DRR199222	2019	Japan	Unknown	5311467	39	399341	ST17	17	-	365	Yes	C	C	None
DRR199247	DRR199247	2018	Japan	Unknown	5732856	152	169586	ST34	34	-	368	Yes	C	C	None
DRR199286	DRR199286	2017	Japan	Unknown	5708947	131	158239	ST37	37	-	367	Yes	C	C	None
DRR199310	DRR199310	2018	Japan	Unknown	5756318	118	125371	ST29	29	IMP-1	364	Yes	C	C	None
DRR199314	DRR199314	2018	Japan	Unknown	5267587	74	165827	ST15	15	-	367	Yes	C	C	None
DRR199365	DRR199365	2018	Japan	Unknown	5323782	48	267793	ST655	655	-	372	Yes	C	C	None
DRR199368	DRR199368	2018	Japan	Unknown	5336495	40	368553	ST432	432	-	367	Yes	C	C	None
DRR199383	DRR199383	2019	Japan	Unknown	5978981	180	198613	ST1083	1083	-	367	Yes	C	C	None
DRR199385	DRR199385	2019	Japan	Unknown	5803707	172	127935	ST189	189	-	365	Yes	C	C	None
DRR205599	DRR205599	2016	Japan	Unknown	5639810	87	251175	ST30	30	NDM-1;VIM-1	370	Yes	C	C	None
DRR221025	DRR221025	2016	Malawi	Human	5492817	73	335611	ST340	340	KPC-2	367	Yes	C	C	None
DRR223364	DRR223364	2016	Japan	Human	5347084	88	288741	ST967	967	-	86	No	NA	NA	NA
DRR223365	DRR223365	2016	Japan	Human	5329282	79	214976	ST967	967	-	86	No	NA	NA	NA
DRR223366	DRR223366	2017	Japan	Human	5347417	82	267263	ST967	967	-	86	No	NA	NA	NA
ERR1014120	ERR1014120	2011	Germany	Unknown	5571669	87	216931	ST514	514	-	365	Yes	C	C	None
ERR1014121	ERR1014121	2011	Germany	Unknown	5575698	89	224501	ST514	514	-	365	Yes	C	C	None
ERR1014122	ERR1014122	2011	Germany	Unknown	5575087	87	214990	ST514	514	-	365	Yes	C	C	None
ERR1014123	ERR1014123	2011	Germany	Unknown	5573371	86	224770	ST514	514	-	365	Yes	C	C	None
ERR1014124	ERR1014124	2011	Germany	Unknown	5574180	94	197568	ST514	514	-	365	Yes	C	C	None
ERR1014125	ERR1014125	2011	Germany	Unknown	5570983	87	224770	ST514	514	-	365	Yes	C	C	None
ERR1014126	ERR1014126	2011	Germany	Unknown	5576045	85	257355	ST514	514	-	365	Yes	C	C	None
ERR1014127	ERR1014127	2011	Germany	Unknown	5573668	86	215503	ST514	514	-	365	Yes	C	C	None
ERR1014128	ERR1014128	2011	Germany	Unknown	5575358	83	224770	ST514	514	-	365	Yes	C	C	None
ERR1014129	ERR1014129	2011	Germany	Unknown	5574312	83	214990	ST514	514	-	365	Yes	C	C	None
ERR1014130	ERR1014130	2011	Germany	Unknown	5576208	84	224770	ST514	514	-	365	Yes	C	C	None
ERR1014131	ERR1014131	2011	Germany	Unknown	5575465	92	225234	ST514	514	-	365	Yes	C	C	None
ERR1014132	ERR1014132	2011	Germany	Unknown	5571789	89	193082	ST514	514	-	365	Yes	C	C	None
ERR1014133	ERR1014133	2011	Germany	Unknown	5572106	108	159054	ST514	514	-	365	Yes	C	C	None
ERR1014134	ERR1014134	2011	Germany	Unknown	5574566	89	196841	ST514	514	-	365	Yes	C	C	None
ERR1014135	ERR1014135	2011	Germany	Unknown	5572586	91	158552	ST514	514	-	365	Yes	C	C	None
ERR1014136	ERR1014136	2011	Germany	Unknown	5573572	93	184440	ST514	514	-	365	Yes	C	C	None
ERR1014137	ERR1014137	2011	Germany	Unknown	5578673	102	159159	ST514	514	-	365	Yes	C	C	None
ERR1082405	ERR1082405	2014	United Kingdom	Unknown	5392882	39	298714	ST1609	1609	-	372	Yes	C	C	None
ERR1082406	ERR1082406	2014	United Kingdom	Unknown	5518339	52	500036	ST661	661	-	367	Yes	C	C	None
ERR1191564	ERR1191564	2013	Denmark	Unknown	5605570	75	259271	ST392	392	NDM-1	Multiple hits found	NA	NA	NA	NA
ERR1191569	ERR1191569	2013	Denmark	Unknown	5459701	70	376963	ST17	17	NDM-1	365	Yes	C	C	None
ERR1191573	ERR1191573	2014	Denmark	Unknown	5499569	154	113945	ST17	17	NDM-1	365	Yes	C	C	None
ERR1191578	ERR1191578	2014	Denmark	Unknown	5788238	73	376578	ST1890	1890	NDM-1	367	Yes	C	C	None
ERR1191579	ERR1191579	2014	Denmark	Unknown	5786340	66	376474	ST1890	1890	NDM-1	367	Yes	C	C	None
ERR1204124	ERR1204124	2015	United Kingdom	Unknown	5517212	82	264056	ST3010	3010	-	370	Yes	C	C	None
ERR1204125	ERR1204125	2015	United Kingdom	Unknown	5519023	75	416250	ST3010	3010	-	370	Yes	C	C	None
ERR1204148	ERR1204148	2015	United Kingdom	Unknown	5390988	45	258492	ST3010	3010	-	370	Yes	C	C	None
ERR1204149	ERR1204149	2015	United Kingdom	Unknown	5389131	49	248391	ST3010	3010	-	370	Yes	C	C	None
ERR1204150	ERR1204150	2015	United Kingdom	Unknown	5389895	48	248391	ST3010	3010	-	370	Yes	C	C	None
ERR1204151	ERR1204151	2015	United Kingdom	Unknown	5388529	44	248391	ST3010	3010	-	370	Yes	C	C	None
ERR1204152	ERR1204152	2015	United Kingdom	Unknown	5391068	46	258309	ST3010	3010	-	370	Yes	C	C	None
ERR1204153	ERR1204153	2015	United Kingdom	Unknown	5523929	77	248491	ST3010	3010	-	370	Yes	C	C	None
ERR1204156	ERR1204156	2015	United Kingdom	Unknown	5389559	46	248391	ST3010	3010	-	370	Yes	C	C	None
ERR1204158	ERR1204158	2015	United Kingdom	Unknown	5389584	45	248391	ST3010	3010	-	370	Yes	C	C	None
ERR1204159	ERR1204159	2015	United Kingdom	Unknown	5528932	80	392556	ST3010	3010	-	370	Yes	C	C	None
ERR1204160	ERR1204160	2015	United Kingdom	Unknown	5527644	70	382810	ST3010	3010	-	370	Yes	C	C	None
ERR1204161	ERR1204161	2015	United Kingdom	Unknown	5390587	48	392557	ST3010	3010	-	370	Yes	C	C	None
ERR1204162	ERR1204162	2015	United Kingdom	Unknown	5529441	84	392557	ST3010	3010	-	370	Yes	C	C	None
ERR1204163	ERR1204163	2015	United Kingdom	Unknown	5391471	43	264056	ST3010	3010	-	370	Yes	C	C	None
ERR1204164	ERR1204164	2015	United Kingdom	Unknown	5520602	78	263940	ST3010	3010	-	370	Yes	C	C	None
ERR1204165	ERR1204165	2015	United Kingdom	Unknown	5387714	47	258491	ST2585	2585	-	370	Yes	C	C	None
ERR1204166	ERR1204166	2015	United Kingdom	Unknown	5523090	73	248391	ST3010	3010	-	370	Yes	C	C	None
ERR1204167	ERR1204167	2015	United Kingdom	Unknown	5333597	43	258492	ST3010	3010	-	370	Yes	C	C	None
ERR1204168	ERR1204168	2015	United Kingdom	Unknown	5471062	75	335272	ST3010	3010	-	370	Yes	C	C	None
ERR1204169	ERR1204169	2015	United Kingdom	Unknown	5385450	46	315258	ST3010	3010	-	370	Yes	C	C	None
ERR1204170	ERR1204170	2015	United Kingdom	Unknown	5389393	43	392557	ST3010	3010	-	370	Yes	C	C	None
ERR1204171	ERR1204171	2015	United Kingdom	Unknown	5390250	48	248491	ST3010	3010	-	370	Yes	C	C	None
ERR1204172	ERR1204172	2015	United Kingdom	Unknown	5388588	43	248491	ST3010	3010	-	370	Yes	C	C	None
ERR1204173	ERR1204173	2015	United Kingdom	Unknown	5390389	49	258309	ST3010	3010	-	370	Yes	C	C	None
ERR1204174	ERR1204174	2015	United Kingdom	Unknown	5389922	45	416250	ST3010	3010	-	370	Yes	C	C	None
ERR1204175	ERR1204175	2015	United Kingdom	Unknown	5389129	49	248391	ST3010	3010	-	370	Yes	C	C	None
ERR1204222	ERR1204222	2015	United Kingdom	Unknown	5390973	43	258309	ST3010	3010	-	370	Yes	C	C	None
ERR1204224	ERR1204224	2015	United Kingdom	Unknown	5392134	46	392556	ST3010	3010	-	370	Yes	C	C	None
ERR1204225	ERR1204225	2015	United Kingdom	Unknown	5486430	68	392674	ST3010	3010	-	370	Yes	C	C	None
ERR1216258	ERR1216258	2014	United Kingdom	Unknown	5628065	179	118788	ST3012	3012	-	365	Yes	C	C	None
ERR1216264	ERR1216264	2014	United Kingdom	Unknown	5457569	114	191613	ST26	26	-	364	Yes	C	C	None
ERR1216265	ERR1216265	2014	United Kingdom	Unknown	5545621	59	282676	ST1436	1436	-	365	Yes	C	C	None
ERR1216266	ERR1216266	2014	United Kingdom	Unknown	5548889	63	317221	ST20	20	-	367	Yes	C	C	None
ERR1216268	ERR1216268	2014	United Kingdom	Unknown	5504997	122	132951	ST3014	3014	-	367	Yes	C	C	None
ERR1216269	ERR1216269	2014	United Kingdom	Unknown	5612082	63	246818	ST322	322	-	367	Yes	C	C	None
ERR1218565	ERR1218565	2014	Thailand	Unknown	5936825	123	320481	ST336	336	-	364	Yes	C	C	None
ERR1218566	ERR1218566	2015	Thailand	Unknown	5540979	75	350024	ST995	995	-	365	Yes	C	C	None
ERR1218567	ERR1218567	2015	Thailand	Unknown	5883838	115	218305	ST1441	1441	-	372	Yes	C	C	None
ERR1218568	ERR1218568	2015	Thailand	Unknown	5460617	50	359355	ST35	35	-	365	Yes	C	C	None
ERR1218569	ERR1218569	2015	Thailand	Unknown	5499234	48	344371	ST199	199	-	372	Yes	C	C	None
ERR1218570	ERR1218570	2015	Thailand	Unknown	5727170	62	289240	ST23	23	-	365	Yes	C	C	None
ERR1218571	ERR1218571	2015	Thailand	Unknown	5510168	74	199879	ST11	11	-	367	Yes	C	C	None
ERR1218572	ERR1218572	2015	Thailand	Unknown	5488260	76	200966	ST11	11	-	367	Yes	C	C	None
ERR1218573	ERR1218573	2015	Thailand	Unknown	5608684	69	355743	ST231	231	-	372	Yes	C	C	None
ERR1218574	ERR1218574	2015	Thailand	Unknown	5620272	87	475481	ST101	101	-	365	Yes	C	C	None
ERR1218575	ERR1218575	2015	Thailand	Unknown	5868625	67	195744	ST11	11	-	367	Yes	C	C	None
ERR1218576	ERR1218576	2015	Thailand	Unknown	5257123	41	308916	ST462	462	-	367	Yes	C	C	None
ERR1218638	ERR1218638	2015	Thailand	Unknown	5378209	50	373681	ST48	48	-	370	Yes	C	C	None
ERR1218725	ERR1218725	2015	Thailand	Unknown	5578917	59	472475	ST234	234	-	364	Yes	C	C	None
ERR1218726	ERR1218726	2015	Thailand	Unknown	5710011	68	361352	ST336	336	-	364	Yes	C	C	None
ERR1218727	ERR1218727	2015	Thailand	Unknown	5287881	36	350593	ST1530	1530	-	365	Yes	C	C	None
ERR1218728	ERR1218728	2015	Thailand	Unknown	5527287	57	350301	ST35	35	-	365	Yes	C	C	None
ERR1218729	ERR1218729	2015	Thailand	Unknown	5416184	41	538900	ST1507	1507	-	367	Yes	C	C	None
ERR1218730	ERR1218730	2014	Thailand	Unknown	5609011	70	198940	ST11	11	-	367	Yes	C	C	None
ERR1218731	ERR1218731	2014	Thailand	Unknown	6698786	808	128388	ST23	23	-	365	Yes	C	C	None
ERR1218732	ERR1218732	2014	Thailand	Unknown	5390046	42	377955	ST307	307	-	372	Yes	C	C	None
ERR1218733	ERR1218733	2014	Thailand	Unknown	5715505	53	358794	ST323	323	-	372	Yes	C	C	None
ERR1218734	ERR1218734	2014	Thailand	Unknown	5504027	76	198237	ST11	11	-	367	Yes	C	C	None
ERR1218735	ERR1218735	2014	Thailand	Unknown	5477087	28	479348	ST16	16	-	365	Yes	C	C	None
ERR1218737	ERR1218737	2014	Thailand	Unknown	5546563	39	473047	ST323	323	-	372	Yes	C	C	None
ERR1218738	ERR1218738	2015	Thailand	Unknown	5411872	51	307842	ST307	307	-	372	Yes	C	C	None
ERR1218739	ERR1218739	2015	Thailand	Unknown	5650643	57	378078	ST307	307	-	372	Yes	C	C	None
ERR1218740	ERR1218740	2015	Thailand	Unknown	5384983	30	643328	ST37	37	-	367	Yes	C	C	None
ERR1218741	ERR1218741	2015	Thailand	Unknown	5555759	90	303421	ST14	14	-	365	Yes	C	C	None
ERR1218742	ERR1218742	2015	Thailand	Unknown	5435944	41	376176	ST29	29	-	364	Yes	C	C	None
ERR1218743	ERR1218743	2015	Thailand	Unknown	5624010	80	479874	ST16	16	-	365	Yes	C	C	None
ERR1218744	ERR1218744	2015	Thailand	Unknown	5616951	90	369705	ST101	101	-	365	Yes	C	C	None
ERR1218745	ERR1218745	2015	Thailand	Unknown	5868371	97	347917	ST336	336	-	364	Yes	C	C	None
ERR1218746	ERR1218746	2015	Thailand	Unknown	5488712	35	479873	ST16	16	-	365	Yes	C	C	None
ERR1218749	ERR1218749	2015	Thailand	Unknown	5684900	85	198419	ST15	15	-	367	Yes	C	C	None
ERR1218750	ERR1218750	2015	Thailand	Unknown	5523508	44	382943	ST2097	2097	-	372	Yes	C	C	None
ERR1218751	ERR1218751	2015	Thailand	Unknown	5399469	47	380382	ST48	48	-	370	Yes	C	C	None
ERR1218752	ERR1218752	2015	Thailand	Unknown	5347276	45	356778	ST1787	1787	-	372	Yes	C	C	None
ERR1218753	ERR1218753	2015	Thailand	Unknown	5410085	52	361866	ST378	378	-	365	Yes	C	C	None
ERR1218754	ERR1218754	2015	Thailand	Unknown	5772879	112	185884	ST23	23	-	365	Yes	C	C	None
ERR1218755	ERR1218755	2015	Thailand	Unknown	5584206	64	248174	ST895	895	-	367	Yes	C	C	None
ERR1218757	ERR1218757	2015	Thailand	Unknown	5597156	45	502793	ST3787	3787	-	370	Yes	C	C	None
ERR1218758	ERR1218758	2015	Thailand	Unknown	5487594	32	479876	ST16	16	-	365	Yes	C	C	None
ERR1218759	ERR1218759	2015	Thailand	Unknown	5854806	98	238171	ST656	656	-	370	Yes	C	C	None
ERR1218760	ERR1218760	2015	Thailand	Unknown	5612002	62	329641	ST35	35	-	365	Yes	C	C	None
ERR1218761	ERR1218761	2015	Thailand	Unknown	5506583	55	371829	ST39	39	-	365	Yes	C	C	None
ERR1218762	ERR1218762	2015	Thailand	Unknown	5344479	49	474245	ST1966	1966	-	365	Yes	C	C	None
ERR1218763	ERR1218763	2015	Thailand	Unknown	5754123	114	156250	ST3838	3838	-	372	Yes	C	C	None
ERR1218764	ERR1218764	2015	Thailand	Unknown	5345254	35	598385	ST1966	1966	-	365	Yes	C	C	None
ERR1218765	ERR1218765	2015	Thailand	Unknown	5369194	42	332671	ST15	15	-	367	Yes	C	C	None
ERR1218766	ERR1218766	2015	Thailand	Unknown	5374158	45	296546	ST37	37	-	367	Yes	C	C	None
ERR1218767	ERR1218767	2015	Thailand	Unknown	5601123	73	350301	ST35	35	-	365	Yes	C	C	None
ERR1218768	ERR1218768	2015	Thailand	Unknown	5402615	42	329527	ST35	35	-	365	Yes	C	C	None
ERR1218769	ERR1218769	2015	Thailand	Unknown	5606366	48	606263	ST394	394	-	372	Yes	C	C	None
ERR1218770	ERR1218770	2015	Thailand	Unknown	5401432	46	329527	ST35	35	-	365	Yes	C	C	None
ERR1218772	ERR1218772	2015	Thailand	Unknown	5374723	41	307842	ST307	307	-	372	Yes	C	C	None
ERR1218773	ERR1218773	2015	Thailand	Unknown	5254720	38	507387	ST3839	3839	-	367	Yes	C	C	None
ERR1218775	ERR1218775	2015	Thailand	Unknown	5618060	47	401304	ST3172	3172	-	370	Yes	C	C	None
ERR1218776	ERR1218776	2015	Thailand	Unknown	5482079	59	270065	ST895	895	-	367	Yes	C	C	None
ERR1218777	ERR1218777	2015	Thailand	Unknown	5480349	65	241783	ST895	895	-	367	Yes	C	C	None
ERR1218778	ERR1218778	2015	Thailand	Unknown	5480487	64	248174	ST895	895	-	367	Yes	C	C	None
ERR1218779	ERR1218779	2015	Thailand	Unknown	5481784	60	270065	ST895	895	-	367	Yes	C	C	None
ERR1218780	ERR1218780	2015	Thailand	Unknown	5479794	63	270065	ST895	895	-	367	Yes	C	C	None
ERR1218781	ERR1218781	2015	Thailand	Unknown	5481244	61	270065	ST895	895	-	367	Yes	C	C	None
ERR1218782	ERR1218782	2015	Thailand	Unknown	5417482	68	320298	ST322	322	-	367	Yes	C	C	None
ERR1218783	ERR1218783	2015	Thailand	Unknown	5302004	37	532169	ST37	37	-	367	Yes	C	C	None
ERR1218784	ERR1218784	2015	Thailand	Unknown	5477171	98	260437	ST37	37	-	367	Yes	C	C	None
ERR1299043	ERR1299043	2011	United Kingdom	Unknown	5503977	31	449780	ST25	25	-	Multiple hits found	NA	NA	NA	NA
ERR1305848	ERR1305848	2011	United Kingdom	Unknown	5504536	35	454545	ST25	25	-	Multiple hits found	NA	NA	NA	NA
ERR1305849	ERR1305849	2011	United Kingdom	Unknown	5500249	41	407842	ST25	25	-	Multiple hits found	NA	NA	NA	NA
ERR1305850	ERR1305850	2012	United Kingdom	Unknown	5500094	38	449540	ST25	25	-	Multiple hits found	NA	NA	NA	NA
ERR1305851	ERR1305851	2012	United Kingdom	Unknown	5505737	27	454528	ST25	25	-	Multiple hits found	NA	NA	NA	NA
ERR1305852	ERR1305852	2012	United Kingdom	Unknown	5499799	54	313920	ST25	25	-	Multiple hits found	NA	NA	NA	NA
ERR1305853	ERR1305853	2012	United Kingdom	Unknown	5499246	65	237651	ST25	25	-	Multiple hits found	NA	NA	NA	NA
ERR1308092	ERR1308092	1990	United Kingdom	Unknown	5805664	72	274259	ST110	110	-	372	Yes	C	C	None
ERR1308093	ERR1308093	2003	United Kingdom	Unknown	5816743	105	150487	ST5	5	-	373	Yes	C	C	None
ERR1308094	ERR1308094	2011	United Kingdom	Unknown	5525578	52	330725	ST37	37	-	367	Yes	C	C	None
ERR1308096	ERR1308096	2012	United Kingdom	Unknown	5417920	45	398740	ST2445	2445	-	367	Yes	C	C	None
ERR1308097	ERR1308097	2012	United Kingdom	Unknown	5368661	56	284083	ST45	45	-	Multiple hits found	NA	NA	NA	NA
ERR1308098	ERR1308098	2012	United Kingdom	Unknown	5464680	43	351373	ST35	35	-	365	Yes	C	C	None
ERR1308099	ERR1308099	2012	United Kingdom	Unknown	5499310	45	433643	ST35	35	-	365	Yes	C	C	None
ERR1308100	ERR1308100	2012	United Kingdom	Unknown	5341348	29	517034	ST29	29	-	364	Yes	C	C	None
ERR1308101	ERR1308101	2012	United Kingdom	Unknown	5290864	55	245233	ST778	778	-	364	Yes	C	C	None
ERR1313166	ERR1313166	2012	United Kingdom	Unknown	5483688	36	445621	ST76	76	-	370	Yes	C	C	None
ERR1351671	ERR1351671	2010	Singapore	Unknown	5507499	58	270262	ST437	437	NDM-1	367	Yes	C	C	None
ERR1351673	ERR1351673	2010	Singapore	Unknown	5625780	62	323431	ST48	48	NDM-1	370	Yes	C	C	None
ERR1351674	ERR1351674	2010	Singapore	Unknown	5844601	84	288785	ST48	48	NDM-1	370	Yes	C	C	None
ERR1474547	ERR1474547	Unknown	USA	Unknown	5692533	83	288738	ST11	11	NDM-1	367	Yes	C	C	None
ERR1474549	ERR1474549	Unknown	USA	Unknown	5509426	53	275460	ST3	3	-	372	Yes	C	C	None
ERR1474977	ERR1474977	2012	Greece	Unknown	5594667	81	248223	ST258	258	KPC-2	367	Yes	C	C	None
ERR1616330	ERR1616330	Unknown	Netherlands	Human	5135487	60	243332	ST48	48	-	370	Yes	C	C	None
ERR1616332	ERR1616332	Unknown	Netherlands	Human	5494288	57	270475	ST111	111	-	365	Yes	C	C	None
ERR1616333	ERR1616333	Unknown	Netherlands	Human	5593177	113	178040	ST1441	1441	-	372	Yes	C	C	None
ERR1616335	ERR1616335	Unknown	Netherlands	Human	5273145	80	222218	ST48	48	-	370	Yes	C	C	None
ERR1616336	ERR1616336	Unknown	Netherlands	Human	5520132	67	320944	ST20	20	-	365	Yes	C	C	None
ERR1616337	ERR1616337	Unknown	Netherlands	Human	5467232	73	234399	ST307	307	-	372	Yes	C	C	None
ERR1616338	ERR1616338	Unknown	Netherlands	Human	5273494	80	243279	ST48	48	-	370	Yes	C	C	None
ERR1616339	ERR1616339	Unknown	Netherlands	Human	5455999	55	291653	ST70	70	-	373	Yes	C	C	None
ERR1616341	ERR1616341	Unknown	Netherlands	Human	5273249	84	194282	ST48	48	-	370	Yes	C	C	None
ERR1616342	ERR1616342	Unknown	Netherlands	Human	5396788	81	222792	ST37	37	-	367	Yes	C	C	None
ERR1616343	ERR1616343	Unknown	Netherlands	Human	5272902	82	268595	ST48	48	-	370	Yes	C	C	None
ERR1616344	ERR1616344	Unknown	Netherlands	Human	5346010	83	198753	ST48	48	-	370	Yes	C	C	None
ERR1616345	ERR1616345	Unknown	Netherlands	Human	5521488	168	127732	ST359	359	-	364	Yes	C	C	None
ERR1616346	ERR1616346	Unknown	Netherlands	Human	5983877	152	116821	ST252	252	-	372	Yes	C	C	None
ERR1616347	ERR1616347	Unknown	Netherlands	Human	5494486	111	145907	ST15	15	-	367	Yes	C	C	None
ERR1616348	ERR1616348	Unknown	Netherlands	Human	5500036	86	208177	ST3822	3822	-	372	Yes	C	C	None
ERR1616349	ERR1616349	Unknown	Netherlands	Human	5504133	97	147446	ST15	15	-	367	Yes	C	C	None
ERR1616350	ERR1616350	Unknown	Netherlands	Human	5537209	108	193868	ST268	268	-	372	Yes	C	C	None
ERR1616351	ERR1616351	Unknown	Netherlands	Human	5407708	116	178117	ST104	104	-	370	Yes	C	C	None
ERR1616352	ERR1616352	Unknown	Netherlands	Human	5315986	78	277670	ST48	48	-	370	Yes	C	C	None
ERR1616353	ERR1616353	Unknown	Netherlands	Human	5410633	47	256945	ST873	873	-	Multiple hits found	NA	NA	NA	NA
ERR1616354	ERR1616354	Unknown	Netherlands	Human	5422946	53	302070	ST290	290	-	366	Yes	C	C	None
ERR1616355	ERR1616355	Unknown	Netherlands	Human	5382755	55	243148	ST1427	1427	-	372	Yes	C	C	None
ERR1616356	ERR1616356	Unknown	Netherlands	Human	5538841	45	267447	ST889	889	-	365	Yes	C	C	None
ERR1616357	ERR1616357	Unknown	Netherlands	Human	5444578	70	252532	ST392	392	-	367	Yes	C	C	None
ERR1616358	ERR1616358	Unknown	Netherlands	Human	5647195	92	163241	ST15	15	-	367	Yes	C	C	None
ERR1616359	ERR1616359	Unknown	Netherlands	Human	5475480	73	285617	ST1836	1836	-	367	Yes	C	C	None
ERR1616360	ERR1616360	Unknown	Netherlands	Human	5300456	55	260272	ST36-1LV	7d02fc05a5b0bb3639c5de37711cadf87eced2bc	-	372	Yes	C	C	None
ERR1616361	ERR1616361	Unknown	Netherlands	Human	5407270	58	221898	ST22	22	-	365	Yes	C	C	None
ERR1616362	ERR1616362	Unknown	Netherlands	Human	5478342	70	163067	ST1593	1593	-	Multiple hits found	NA	NA	NA	NA
ERR1616363	ERR1616363	Unknown	Netherlands	Human	5352741	46	304191	ST14	14	-	365	Yes	C	C	None
ERR1616364	ERR1616364	Unknown	Netherlands	Human	5412622	69	236031	ST22	22	-	372	Yes	C	C	None
ERR1616365	ERR1616365	Unknown	Netherlands	Human	5356384	67	205916	ST432	432	-	367	Yes	C	C	None
ERR1616366	ERR1616366	Unknown	Netherlands	Human	5412561	51	241919	ST14	14	-	365	Yes	C	C	None
ERR1616367	ERR1616367	Unknown	Netherlands	Human	5386502	77	186124	ST1193	1193	-	372	Yes	C	C	None
ERR1616368	ERR1616368	Unknown	Netherlands	Human	5521203	84	199837	ST392	392	OXA-48	367	Yes	C	C	None
ERR1616369	ERR1616369	Unknown	Netherlands	Human	5622694	125	186128	ST101	101	-	365	Yes	C	C	None
ERR1616370	ERR1616370	Unknown	Netherlands	Human	5650244	85	240005	ST37	37	-	367	Yes	C	C	None
ERR1616371	ERR1616371	Unknown	Netherlands	Human	5435058	62	246426	ST261	261	-	372	Yes	C	C	None
ERR1616372	ERR1616372	Unknown	Netherlands	Human	5558651	112	153174	ST15	15	-	367	Yes	C	T	None
ERR1616373	ERR1616373	Unknown	Netherlands	Human	5461919	70	216296	ST307	307	-	372	Yes	C	C	None
ERR1616374	ERR1616374	Unknown	Netherlands	Human	5458208	74	230781	ST307	307	-	372	Yes	C	C	None
ERR1616375	ERR1616375	Unknown	Netherlands	Human	5462714	74	233160	ST307	307	-	372	Yes	C	C	None
ERR1616376	ERR1616376	Unknown	Netherlands	Human	5959102	129	185410	ST252	252	-	372	Yes	C	C	None
ERR1616377	ERR1616377	Unknown	Netherlands	Human	5691325	70	190907	ST29	29	-	364	Yes	C	C	None
ERR1616378	ERR1616378	Unknown	Netherlands	Human	5438482	57	295861	ST391	391	-	365	Yes	C	C	None
ERR1616379	ERR1616379	Unknown	Netherlands	Human	5608514	75	192383	ST896	896	-	372	Yes	C	C	None
ERR1616380	ERR1616380	Unknown	Netherlands	Human	5690034	56	240294	ST29	29	-	364	Yes	C	C	None
ERR1616383	ERR1616383	Unknown	Netherlands	Human	5757387	107	187967	ST101	101	-	365	Yes	C	C	None
ERR1616384	ERR1616384	Unknown	Netherlands	Human	5491894	103	183691	ST395	395	-	367	Yes	C	C	None
ERR1616385	ERR1616385	Unknown	Netherlands	Human	5510174	119	140127	ST395	395	-	367	Yes	C	C	None
ERR1616386	ERR1616386	Unknown	Netherlands	Human	5442224	66	295721	ST392	392	-	367	Yes	C	C	None
ERR1616387	ERR1616387	Unknown	Netherlands	Human	5708181	127	146799	ST15	15	NDM-1	367	Yes	C	C	None
ERR1616388	ERR1616388	Unknown	Netherlands	Human	5389525	76	186124	ST1193	1193	-	372	Yes	C	C	None
ERR1616389	ERR1616389	Unknown	Netherlands	Human	5478092	77	157229	ST1593	1593	-	Multiple hits found	NA	NA	NA	NA
ERR1616390	ERR1616390	Unknown	Netherlands	Human	5457020	81	229412	ST37	37	-	367	Yes	C	C	None
ERR1616391	ERR1616391	Unknown	Netherlands	Human	5470043	67	200632	ST1419	1419	-	367	Yes	C	C	None
ERR1616392	ERR1616392	Unknown	Netherlands	Human	5567945	103	193490	ST268	268	-	372	Yes	C	C	None
ERR1616393	ERR1616393	Unknown	Netherlands	Human	5463136	57	230409	ST432	432	-	367	Yes	C	C	None
ERR1616428	ERR1616428	Unknown	Netherlands	Human	5347071	45	357570	ST17	17	-	364	Yes	C	C	None
ERR1616429	ERR1616429	Unknown	Netherlands	Human	5636162	90	240005	ST37	37	-	367	Yes	C	C	None
ERR1616430	ERR1616430	Unknown	Netherlands	Human	5451955	58	191197	ST432	432	-	367	Yes	C	C	None
ERR1616431	ERR1616431	Unknown	Netherlands	Human	5611596	106	178574	ST395	395	-	367	Yes	C	C	None
ERR1616432	ERR1616432	Unknown	Netherlands	Human	5179660	41	283260	ST770	770	-	364	Yes	C	C	None
ERR1616433	ERR1616433	Unknown	Netherlands	Human	5293346	48	235522	ST221-1LV	fb95d8c62cb4524bd32e2fb2951594ec1c05884c	-	367	Yes	C	C	None
ERR1616434	ERR1616434	Unknown	Netherlands	Human	5334706	45	280722	ST485	485	-	Multiple hits found	NA	NA	NA	NA
ERR1616435	ERR1616435	Unknown	Netherlands	Human	5334959	44	310918	ST485	485	-	Multiple hits found	NA	NA	NA	NA
ERR1616436	ERR1616436	Unknown	Netherlands	Human	5420242	96	160785	ST15	15	-	367	Yes	C	C	None
ERR1616437	ERR1616437	Unknown	Netherlands	Human	5381270	53	319617	ST37	37	-	367	Yes	C	C	None
ERR1616438	ERR1616438	Unknown	Netherlands	Human	5254169	84	172463	ST48	48	-	370	Yes	C	C	None
ERR1616439	ERR1616439	Unknown	Netherlands	Human	5252757	77	186329	ST48	48	-	370	Yes	C	C	None
ERR1616440	ERR1616440	Unknown	Netherlands	Human	5383199	65	233389	ST1427	1427	-	372	Yes	C	C	None
ERR1616441	ERR1616441	Unknown	Netherlands	Human	5713912	121	169125	ST252	252	-	372	Yes	C	C	None
ERR1616442	ERR1616442	Unknown	Netherlands	Human	5715541	117	145106	ST252	252	-	372	Yes	C	C	None
ERR1616443	ERR1616443	Unknown	Netherlands	Human	5706345	118	130576	ST252	252	-	372	Yes	C	C	None
ERR1616444	ERR1616444	Unknown	Netherlands	Human	5608771	73	201567	ST896	896	-	372	Yes	C	C	None
ERR1616445	ERR1616445	Unknown	Netherlands	Human	5577963	127	138080	ST359	359	-	364	Yes	C	C	None
ERR1616446	ERR1616446	Unknown	Netherlands	Human	5306015	66	181876	ST132-1LV	837db5f7ba0a045ac10b178c7b7f578f6f32b27c	-	367	Yes	C	C	None
ERR1616447	ERR1616447	Unknown	Netherlands	Human	5587331	116	125838	ST15	15	-	367	Yes	C	T	None
ERR1616448	ERR1616448	Unknown	Netherlands	Human	5585878	121	157937	ST15	15	-	367	Yes	C	T	None
ERR1616449	ERR1616449	Unknown	Netherlands	Human	5456735	82	200077	ST307	307	-	372	Yes	C	C	None
ERR1616450	ERR1616450	Unknown	Netherlands	Human	5458724	75	200555	ST307	307	-	372	Yes	C	C	None
ERR1616451	ERR1616451	Unknown	Netherlands	Human	5529283	93	259129	ST3822	3822	-	372	Yes	C	C	None
ERR1616452	ERR1616452	Unknown	Netherlands	Human	5531951	94	207566	ST3822	3822	-	372	Yes	C	C	None
ERR1616453	ERR1616453	Unknown	Netherlands	Human	5487725	88	198949	ST48	48	-	370	Yes	C	C	None
ERR1616454	ERR1616454	Unknown	Netherlands	Human	5527894	101	216387	ST3822	3822	-	372	Yes	C	C	None
ERR1616455	ERR1616455	Unknown	Netherlands	Human	5414647	76	293809	ST20	20	-	367	Yes	C	C	None
ERR1616456	ERR1616456	Unknown	Netherlands	Human	5451768	67	220154	ST45	45	-	Multiple hits found	NA	NA	NA	NA
ERR1616607	ERR1616607	Unknown	Netherlands	Human	5469588	45	350330	ST432	432	-	367	Yes	C	C	None
ERR1616608	ERR1616608	Unknown	Netherlands	Human	5619030	80	312163	ST17	17	-	364	Yes	C	C	None
ERR1616609	ERR1616609	Unknown	Netherlands	Human	5125622	62	295448	ST48	48	-	370	Yes	C	C	None
ERR1616610	ERR1616610	Unknown	Netherlands	Human	5476398	81	370127	ST4	4	-	372	Yes	C	C	None
ERR1616611	ERR1616611	Unknown	Netherlands	Human	5574776	51	329404	ST14	14	-	365	Yes	C	C	None
ERR1616612	ERR1616612	Unknown	Netherlands	Human	5376368	52	336703	ST37	37	-	367	Yes	C	C	None
ERR1616613	ERR1616613	Unknown	Netherlands	Human	5282667	75	198664	ST48	48	-	370	Yes	C	C	None
ERR1616614	ERR1616614	Unknown	Netherlands	Human	5608897	77	203886	ST15	15	-	367	Yes	C	C	None
ERR1616615	ERR1616615	Unknown	Netherlands	Human	5352958	62	336866	ST48	48	-	370	Yes	C	C	None
ERR1616616	ERR1616616	Unknown	Netherlands	Human	5312549	48	296375	ST1777	1777	-	367	Yes	C	C	None
ERR1616617	ERR1616617	Unknown	Netherlands	Human	5426223	65	371902	ST20	20	-	367	Yes	C	C	None
ERR1616618	ERR1616618	Unknown	Netherlands	Human	5536918	149	123678	ST3822	3822	-	372	Yes	C	C	None
ERR1616619	ERR1616619	Unknown	Netherlands	Human	5264495	68	211816	ST15	15	-	367	Yes	C	C	None
ERR1616620	ERR1616620	Unknown	Netherlands	Human	5649166	46	348712	ST659	659	-	372	Yes	C	C	None
ERR1616621	ERR1616621	Unknown	Netherlands	Human	5474089	61	236643	ST3822	3822	-	372	Yes	C	C	None
ERR1616622	ERR1616622	Unknown	Netherlands	Human	5770331	182	125346	ST359	359	-	364	Yes	C	C	None
ERR1616623	ERR1616623	Unknown	Netherlands	Human	5770273	191	101040	ST359	359	-	364	Yes	C	C	None
ERR1616624	ERR1616624	Unknown	Netherlands	Human	5948765	194	108814	ST2211	2211	-	370	Yes	C	C	None
ERR1616625	ERR1616625	Unknown	Netherlands	Human	5560528	106	225342	ST1441	1441	-	372	Yes	C	C	None
ERR1616627	ERR1616627	Unknown	Netherlands	Human	5206616	31	410318	ST105	105	-	372	Yes	C	C	None
ERR1616628	ERR1616628	Unknown	Netherlands	Human	5427172	73	303378	ST20	20	-	367	Yes	C	C	None
ERR1616632	ERR1616632	Unknown	Netherlands	Human	5453456	60	384677	ST48	48	-	370	Yes	C	C	None
ERR1616633	ERR1616633	Unknown	Netherlands	Human	5454537	51	750012	ST48	48	-	370	Yes	C	C	None
ERR1616634	ERR1616634	Unknown	Netherlands	Human	5319722	61	357836	ST45	45	-	Multiple hits found	NA	NA	NA	NA
ERR1616635	ERR1616635	Unknown	Netherlands	Human	5583852	61	198831	ST35	35	-	365	Yes	C	C	None
ERR1616636	ERR1616636	Unknown	Netherlands	Human	5441622	226	335798	ST48	48	-	370	Yes	C	C	None
ERR1616637	ERR1616637	Unknown	Netherlands	Human	5582761	138	117957	ST17	17	-	364	Yes	C	C	None
ERR1616638	ERR1616638	Unknown	Netherlands	Human	5624255	90	197841	ST437	437	-	367	Yes	C	C	None
ERR1616639	ERR1616639	Unknown	Netherlands	Human	5497604	55	290589	ST111	111	-	365	Yes	C	C	None
ERR1616640	ERR1616640	Unknown	Netherlands	Human	5472107	73	203260	ST307	307	-	372	Yes	C	C	None
ERR1616641	ERR1616641	Unknown	Netherlands	Human	5419815	109	138790	ST391	391	-	365	Yes	C	C	None
ERR1616642	ERR1616642	Unknown	Netherlands	Human	5624927	57	305410	ST107	107	-	365	Yes	C	C	None
ERR1616643	ERR1616643	Unknown	Netherlands	Human	5753101	124	155821	ST252	252	-	372	Yes	C	C	None
ERR1616644	ERR1616644	Unknown	Netherlands	Human	5453523	116	98602	ST15	15	-	367	Yes	C	C	None
ERR1616645	ERR1616645	Unknown	Netherlands	Human	5334082	59	443161	ST37	37	-	367	Yes	C	C	None
ERR1616646	ERR1616646	Unknown	Netherlands	Human	5672845	73	254560	ST1322	1322	-	367	Yes	C	C	None
ERR1616647	ERR1616647	Unknown	Netherlands	Human	5469525	74	349082	ST37	37	-	367	Yes	C	C	None
ERR1616649	ERR1616649	Unknown	Netherlands	Human	5472820	98	204072	ST1419	1419	-	367	Yes	C	C	None
ERR1616650	ERR1616650	Unknown	Netherlands	Human	5475039	80	207492	ST1419	1419	-	367	Yes	C	C	None
ERR1616651	ERR1616651	Unknown	Netherlands	Human	5492537	60	361005	ST1626	1626	-	367	Yes	C	C	None
ERR1616652	ERR1616652	Unknown	Netherlands	Human	5270652	43	363874	ST48	48	-	370	Yes	C	C	None
ERR1616656	ERR1616656	Unknown	Netherlands	Human	5277525	55	336700	ST48	48	-	370	Yes	C	C	None
ERR1616657	ERR1616657	Unknown	Netherlands	Human	5327407	67	301969	ST35	35	-	372	Yes	C	C	None
ERR1616658	ERR1616658	Unknown	Netherlands	Human	5690679	77	370109	ST111	111	-	365	Yes	C	C	None
ERR1616659	ERR1616659	Unknown	Netherlands	Human	5469580	42	432089	ST432	432	-	367	Yes	C	C	None
ERR1616660	ERR1616660	Unknown	Netherlands	Human	5473141	42	417985	ST432	432	-	367	Yes	C	C	None
ERR1616661	ERR1616661	Unknown	Netherlands	Human	5281380	91	118199	ST34	34	-	365	Yes	C	C	None
ERR1616662	ERR1616662	Unknown	Netherlands	Human	5432967	55	415903	ST20	20	-	367	Yes	C	C	None
ERR1616663	ERR1616663	Unknown	Netherlands	Human	5466617	51	350424	ST432	432	-	367	Yes	C	C	None
ERR1616664	ERR1616664	Unknown	Netherlands	Human	5404951	104	155148	ST20	20	-	367	Yes	C	C	None
ERR1616665	ERR1616665	Unknown	Netherlands	Human	5421167	48	350648	ST261	261	-	372	Yes	C	C	None
ERR1616666	ERR1616666	Unknown	Netherlands	Human	5613289	64	263904	ST15	15	-	367	Yes	C	C	None
ERR1616667	ERR1616667	Unknown	Netherlands	Human	5557578	101	255336	ST1709	1709	-	365	Yes	C	C	None
ERR1616668	ERR1616668	Unknown	Netherlands	Human	5427982	48	408645	ST391	391	-	365	Yes	C	C	None
ERR1616669	ERR1616669	Unknown	Netherlands	Human	5425335	59	317758	ST391	391	-	365	Yes	C	C	None
ERR1616670	ERR1616670	Unknown	Netherlands	Human	5428097	53	374751	ST391	391	-	365	Yes	C	C	None
ERR1616671	ERR1616671	Unknown	Netherlands	Human	5284414	32	451094	ST1999	1999	-	367	Yes	C	C	None
ERR1616676	ERR1616676	Unknown	Netherlands	Human	5757659	141	138379	ST359	359	-	364	Yes	C	C	None
ERR1616677	ERR1616677	Unknown	Netherlands	Human	5869815	138	143083	ST2211	2211	-	370	Yes	C	C	None
ERR1616678	ERR1616678	Unknown	Netherlands	Human	5402770	56	430925	ST45	45	-	Multiple hits found	NA	NA	NA	NA
ERR1616679	ERR1616679	Unknown	Netherlands	Human	5676271	204	95595	ST359	359	-	364	Yes	C	C	None
ERR1616680	ERR1616680	Unknown	Netherlands	Human	5317482	63	208072	ST37	37	-	367	Yes	C	C	None
ERR1616681	ERR1616681	Unknown	Netherlands	Human	5321247	55	259074	ST37	37	-	367	Yes	C	C	None
ERR1616682	ERR1616682	Unknown	Netherlands	Human	5449191	35	729332	ST147	147	-	367	Yes	C	C	None
ERR1616683	ERR1616683	Unknown	Netherlands	Human	5589012	27	597936	ST896	896	-	367	Yes	C	C	None
ERR1616684	ERR1616684	Unknown	Netherlands	Human	5585708	63	390982	ST340	340	-	367	Yes	C	C	None
ERR1616685	ERR1616685	Unknown	Netherlands	Human	5932506	136	150012	ST2211	2211	-	370	Yes	C	C	None
ERR1616686	ERR1616686	Unknown	Netherlands	Human	5616254	188	329543	ST437	437	-	367	Yes	C	C	None
ERR1616687	ERR1616687	Unknown	Netherlands	Human	5404821	43	406197	ST37	37	-	367	Yes	C	C	None
ERR1616688	ERR1616688	Unknown	Netherlands	Human	5608979	71	227757	ST15	15	-	367	Yes	C	C	None
ERR1616693	ERR1616693	Unknown	Netherlands	Human	5501057	72	320282	ST268	268	-	372	Yes	C	C	None
ERR1616694	ERR1616694	Unknown	Netherlands	Human	5423162	46	468584	ST20	20	-	367	Yes	C	C	None
ERR1616695	ERR1616695	Unknown	Netherlands	Human	5596035	92	265656	ST11	11	-	367	Yes	C	C	None
ERR1616696	ERR1616696	Unknown	Netherlands	Human	5461381	50	351835	ST14	14	-	365	Yes	C	C	None
ERR1616701	ERR1616701	Unknown	Netherlands	Human	5462435	44	353254	ST14	14	-	365	Yes	C	C	None
ERR1616702	ERR1616702	Unknown	Netherlands	Human	5660166	101	232952	ST1593	1593	-	Multiple hits found	NA	NA	NA	NA
ERR1616705	ERR1616705	Unknown	Netherlands	Human	5161247	37	350413	ST104	104	-	370	Yes	C	C	None
ERR1616706	ERR1616706	Unknown	Netherlands	Human	5599935	85	245080	ST17	17	-	364	Yes	C	C	None
ERR1616707	ERR1616707	Unknown	Netherlands	Human	5529535	77	244801	ST17	17	-	364	Yes	C	C	None
ERR1616709	ERR1616709	Unknown	Netherlands	Human	5592279	96	244633	ST17	17	-	364	Yes	C	C	None
ERR1616710	ERR1616710	Unknown	Netherlands	Human	5421780	58	647261	ST22	22	-	372	Yes	C	C	None
ERR1616717	ERR1616717	Unknown	Netherlands	Human	5318109	35	355134	ST904	904	-	367	Yes	C	C	None
ERR1616719	ERR1616719	Unknown	Netherlands	Human	5435290	58	415893	ST20	20	-	367	Yes	C	C	None
ERR1616721	ERR1616721	Unknown	Netherlands	Human	5673695	61	276580	ST896	896	-	372	Yes	C	C	None
ERR1616722	ERR1616722	Unknown	Netherlands	Human	5614972	85	172794	ST896	896	-	372	Yes	C	C	None
ERR1616724	ERR1616724	Unknown	Netherlands	Human	5637770	113	234746	ST101	101	-	365	Yes	C	C	None
ERR1616725	ERR1616725	Unknown	Netherlands	Human	5511830	57	354205	ST261	261	-	372	Yes	C	C	None
ERR1616726	ERR1616726	Unknown	Netherlands	Human	5633033	137	134937	ST107	107	-	365	Yes	C	C	None
ERR1616727	ERR1616727	Unknown	Netherlands	Human	5507952	58	357136	ST1242-1LV	4881	-	367	Yes	C	C	None
ERR1616728	ERR1616728	Unknown	Netherlands	Human	5397718	61	274432	ST37	37	-	367	Yes	C	C	None
ERR1616729	ERR1616729	Unknown	Netherlands	Human	5508631	49	474173	ST902	902	-	365	Yes	C	C	None
ERR1616736	ERR1616736	Unknown	Netherlands	Human	5392040	54	424992	ST1427	1427	-	372	Yes	C	C	None
ERR1616737	ERR1616737	Unknown	Netherlands	Human	5393645	49	424785	ST1427	1427	-	372	Yes	C	C	None
ERR1616738	ERR1616738	Unknown	Netherlands	Human	5309881	46	459539	ST403	403	-	372	Yes	C	C	None
ERR1616739	ERR1616739	Unknown	Netherlands	Human	5376095	47	334876	ST869	869	-	373	Yes	C	C	None
ERR1616741	ERR1616741	Unknown	Netherlands	Human	5666899	89	315816	ST45	45	-	Multiple hits found	NA	NA	NA	NA
ERR1616742	ERR1616742	Unknown	Netherlands	Human	5209138	48	389638	ST1661	1661	-	372	Yes	C	C	None
ERR1616743	ERR1616743	Unknown	Netherlands	Human	5608694	49	345695	ST627	627	-	367	Yes	C	C	None
ERR1616744	ERR1616744	Unknown	Netherlands	Human	5499007	47	791491	ST13	13	-	365	Yes	C	C	None
ERR1616745	ERR1616745	Unknown	Netherlands	Human	5475819	57	319847	ST37	37	-	367	Yes	C	C	None
ERR1616746	ERR1616746	Unknown	Netherlands	Human	5633362	81	277753	ST37	37	-	367	Yes	C	C	None
ERR1616753	ERR1616753	Unknown	Netherlands	Human	5670252	79	219712	ST1322	1322	-	367	Yes	C	C	None
ERR1616754	ERR1616754	Unknown	Netherlands	Human	5434622	115	116655	ST2022-1LV	bb20fd1cb7dfa9d3b62665f1841705742be6880c	-	365	Yes	C	C	None
ERR1616755	ERR1616755	Unknown	Netherlands	Human	5482440	120	114212	ST2022-1LV	bb20fd1cb7dfa9d3b62665f1841705742be6880c	-	365	Yes	C	C	None
ERR1616756	ERR1616756	Unknown	Netherlands	Human	5402392	38	401129	ST432	432	-	367	Yes	C	C	None
ERR1616757	ERR1616757	Unknown	Netherlands	Human	5491262	46	367320	ST37	37	-	367	Yes	C	C	None
ERR1616759	ERR1616759	Unknown	Netherlands	Human	5472336	33	438959	ST432	432	-	367	Yes	C	C	None
ERR1616761	ERR1616761	Unknown	Netherlands	Human	5423137	43	268092	ST37	37	-	367	Yes	C	C	None
ERR1616762	ERR1616762	Unknown	Netherlands	Human	5485197	35	475043	ST37	37	-	367	Yes	C	C	None
ERR1616763	ERR1616763	Unknown	Netherlands	Human	5308467	40	375101	ST1777	1777	-	367	Yes	C	C	None
ERR1616764	ERR1616764	Unknown	Netherlands	Human	5502696	117	180024	ST359	359	-	364	Yes	C	C	None
ERR1616765	ERR1616765	Unknown	Netherlands	Human	5460742	55	322584	ST45	45	-	Multiple hits found	NA	NA	NA	NA
ERR1616766	ERR1616766	Unknown	Netherlands	Human	5458827	62	259792	ST45	45	-	Multiple hits found	NA	NA	NA	NA
ERR1618457	ERR1618457	Unknown	Netherlands	Human	5420813	57	293938	ST20	20	-	367	Yes	C	C	None
ERR1618461	ERR1618461	Unknown	Netherlands	Human	5414328	68	296008	ST1530	1530	-	365	Yes	C	C	None
ERR1618463	ERR1618463	Unknown	Netherlands	Human	5443268	65	214686	ST392	392	-	367	Yes	C	C	None
ERR1618465	ERR1618465	Unknown	Netherlands	Human	5514041	71	218814	ST101	101	-	365	Yes	C	C	None
ERR1618467	ERR1618467	Unknown	Netherlands	Human	5529509	85	247422	ST3822	3822	-	372	Yes	C	C	None
ERR1618470	ERR1618470	Unknown	Netherlands	Human	5257287	76	243398	ST48	48	-	370	Yes	C	C	None
ERR1618474	ERR1618474	Unknown	Netherlands	Human	5496771	54	255574	ST111	111	-	365	Yes	C	C	None
ERR1618475	ERR1618475	Unknown	Netherlands	Human	5924787	120	169126	ST252	252	-	372	Yes	C	C	None
ERR1618477	ERR1618477	Unknown	Netherlands	Human	5963786	130	145079	ST252	252	-	372	Yes	C	C	None
ERR1618478	ERR1618478	Unknown	Netherlands	Human	5772178	111	156212	ST252	252	-	372	Yes	C	C	None
ERR1618480	ERR1618480	Unknown	Netherlands	Human	5794126	127	169314	ST252	252	-	372	Yes	C	C	None
ERR1618483	ERR1618483	Unknown	Netherlands	Human	5578473	66	198153	ST101	101	-	365	Yes	C	C	None
ERR1618484	ERR1618484	Unknown	Netherlands	Human	5460929	70	240743	ST307	307	-	372	Yes	C	C	None
ERR1618797	ERR1618797	Unknown	Netherlands	Human	5318906	35	356836	ST904	904	-	367	Yes	C	C	None
ERR1618799	ERR1618799	Unknown	Netherlands	Human	5314514	49	332621	ST904	904	-	367	Yes	C	C	None
ERR1618800	ERR1618800	Unknown	Netherlands	Human	5282029	91	122000	ST34	34	-	365	Yes	C	C	None
ERR1618802	ERR1618802	Unknown	Netherlands	Human	5446262	60	479806	ST20	20	-	367	Yes	C	C	None
ERR1618804	ERR1618804	Unknown	Netherlands	Human	5376413	71	203429	ST37	37	-	367	Yes	C	C	None
ERR1618806	ERR1618806	Unknown	Netherlands	Human	5602875	139	194372	ST17	17	-	364	Yes	C	C	None
ERR1618807	ERR1618807	Unknown	Netherlands	Human	5571918	36	443446	ST896	896	-	372	Yes	C	C	None
ERR1618809	ERR1618809	Unknown	Netherlands	Human	5461998	49	342248	ST14	14	-	365	Yes	C	C	None
ERR1618810	ERR1618810	Unknown	Netherlands	Human	5466026	43	367201	ST14	14	-	365	Yes	C	C	None
ERR1618812	ERR1618812	Unknown	Netherlands	Human	5544218	62	357517	ST45	45	-	Multiple hits found	NA	NA	NA	NA
ERR1618814	ERR1618814	Unknown	Netherlands	Human	5207443	34	385249	ST105	105	-	372	Yes	C	C	None
ERR1618817	ERR1618817	Unknown	Netherlands	Human	5316622	37	375560	ST1777	1777	-	367	Yes	C	C	None
ERR1618820	ERR1618820	Unknown	Netherlands	Human	5502247	60	269643	ST437	437	-	367	Yes	C	C	None
ERR1618822	ERR1618822	Unknown	Netherlands	Human	5524251	72	269643	ST437	437	-	367	Yes	C	C	None
ERR1618824	ERR1618824	Unknown	Netherlands	Human	5414281	66	396223	ST37	37	-	367	Yes	C	C	None
ERR1618826	ERR1618826	Unknown	Netherlands	Human	5304404	58	375326	ST37	37	-	367	Yes	C	C	None
ERR1618828	ERR1618828	Unknown	Netherlands	Human	5303491	63	270676	ST37	37	-	367	Yes	C	C	None
ERR1618829	ERR1618829	Unknown	Netherlands	Human	5318797	50	367648	ST37	37	-	367	Yes	C	C	None
ERR1618830	ERR1618830	Unknown	Netherlands	Human	5410393	51	349237	ST37	37	-	367	Yes	C	C	None
ERR1618831	ERR1618831	Unknown	Netherlands	Human	5546192	63	327457	ST33-1LV	bbba11b5b8d9817ec4f9569e817ff43f295ae320	-	372	Yes	C	C	None
ERR1618832	ERR1618832	Unknown	Netherlands	Human	5343729	40	623854	ST273	273	-	367	Yes	C	C	None
ERR1618833	ERR1618833	Unknown	Netherlands	Human	5398393	58	375806	ST1427	1427	-	372	Yes	C	C	None
ERR1618834	ERR1618834	Unknown	Netherlands	Human	5399019	63	358704	ST1427	1427	-	372	Yes	C	C	None
ERR1618836	ERR1618836	Unknown	Netherlands	Human	5827000	155	134270	ST253	253	-	367	Yes	C	C	None
ERR1618838	ERR1618838	Unknown	Netherlands	Human	5421915	36	511033	ST35	35	-	365	Yes	C	C	None
ERR1618840	ERR1618840	Unknown	Netherlands	Human	5426576	68	267102	ST37	37	-	367	Yes	C	C	None
ERR1618841	ERR1618841	Unknown	Netherlands	Human	5467016	81	161986	ST307-1LV	3b29ee6c43a2c96bb82e17c8644a96f27fab9b50	-	372	Yes	C	C	None
ERR1618843	ERR1618843	Unknown	Netherlands	Human	5426904	59	365466	ST37	37	-	367	Yes	C	C	None
ERR1618844	ERR1618844	Unknown	Netherlands	Human	5498978	50	477169	ST1626	1626	-	367	Yes	C	C	None
ERR1618845	ERR1618845	Unknown	Netherlands	Human	5545336	81	272152	ST3822	3822	-	372	Yes	C	C	None
ERR1618846	ERR1618846	Unknown	Netherlands	Human	5554087	70	369853	ST3822	3822	-	372	Yes	C	C	None
ERR1618848	ERR1618848	Unknown	Netherlands	Human	5345684	73	319421	ST48	48	-	370	Yes	C	C	None
ERR1740512	ERR1740512	2015	Germany	Unknown	5433523	84	215199	ST15	15	-	367	Yes	C	C	None
ERR1740513	ERR1740513	2015	Germany	Unknown	5482236	85	239391	ST15	15	-	367	Yes	C	C	None
ERR1740514	ERR1740514	2015	Germany	Unknown	5843622	51	466504	ST405	405	-	365	Yes	C	C	None
ERR1740515	ERR1740515	2015	Germany	Unknown	5851413	56	393301	ST405	405	-	365	Yes	C	C	None
ERR1740516	ERR1740516	2015	Germany	Unknown	5844062	48	407349	ST405	405	-	365	Yes	C	C	None
ERR1740517	ERR1740517	2015	Germany	Unknown	5853520	56	468480	ST405	405	-	365	Yes	C	C	None
ERR1740518	ERR1740518	2015	Germany	Unknown	5845058	57	467929	ST405	405	-	365	Yes	C	C	None
ERR1740519	ERR1740519	2015	Germany	Unknown	5478009	92	199174	ST15	15	-	367	Yes	C	C	None
ERR1740520	ERR1740520	2015	Germany	Unknown	5413136	51	315689	ST2382	2382	-	102	No	NA	NA	NA
ERR1740521	ERR1740521	2015	Germany	Unknown	5475949	77	224854	ST15	15	-	367	Yes	C	C	None
ERR1740522	ERR1740522	2015	Germany	Unknown	5481416	85	215956	ST15	15	-	367	Yes	C	C	None
ERR1740523	ERR1740523	2016	Germany	Unknown	5842889	49	461944	ST405	405	-	365	Yes	C	C	None
ERR1740524	ERR1740524	2015	Germany	Unknown	5527708	85	218000	ST15	15	-	367	Yes	C	C	None
ERR1740525	ERR1740525	2016	Germany	Unknown	5432229	77	277421	ST29	29	-	364	Yes	C	C	None
ERR1740526	ERR1740526	2016	Germany	Unknown	5480396	92	215199	ST15	15	-	367	Yes	C	C	None
ERR1740527	ERR1740527	2016	Germany	Unknown	5844504	45	467781	ST405	405	-	365	Yes	C	C	None
ERR1740529	ERR1740529	2016	Germany	Unknown	5490728	44	409271	ST14	14	-	365	Yes	C	C	None
ERR1740534	ERR1740534	2015	Germany	Unknown	5472831	108	216195	ST15	15	-	367	Yes	C	C	None
ERR1740535	ERR1740535	2015	Germany	Unknown	5457099	172	94288	ST15	15	-	367	Yes	C	C	None
ERR1740536	ERR1740536	2015	Germany	Unknown	5475370	118	201191	ST15	15	-	367	Yes	C	C	None
ERR1740537	ERR1740537	2015	Germany	Unknown	5461979	196	122576	ST15	15	-	367	Yes	C	C	None
ERR1740538	ERR1740538	2015	Germany	Unknown	5436838	81	214814	ST37	37	-	367	Yes	C	C	None
ERR1740539	ERR1740539	2015	Germany	Unknown	5466479	134	159403	ST15	15	-	367	Yes	C	C	None
ERR1740540	ERR1740540	2015	Germany	Unknown	5473978	145	137865	ST15	15	-	367	Yes	C	C	None
ERR1740541	ERR1740541	2015	Germany	Unknown	5440662	215	75895	ST15	15	-	367	Yes	C	C	None
ERR1740542	ERR1740542	2015	Germany	Unknown	5470766	146	137830	ST15	15	-	367	Yes	C	C	None
ERR1740543	ERR1740543	2015	Germany	Unknown	5461701	162	99196	ST15	15	-	367	Yes	C	C	None
ERR1740544	ERR1740544	2015	Germany	Unknown	5392170	138	116561	ST15	15	-	367	Yes	C	C	None
ERR1740546	ERR1740546	2015	Germany	Unknown	5472174	120	157913	ST15	15	-	367	Yes	C	C	None
ERR1740548	ERR1740548	2015	Germany	Unknown	5470229	106	165716	ST15	15	-	367	Yes	C	C	None
ERR1740549	ERR1740549	2015	Germany	Unknown	5458782	105	188641	ST15	15	-	367	Yes	C	C	None
ERR1740550	ERR1740550	2015	Germany	Unknown	5478166	93	225153	ST15	15	-	367	Yes	C	C	None
ERR1740551	ERR1740551	2015	Germany	Unknown	5472170	100	227566	ST15	15	-	367	Yes	C	C	None
ERR1740553	ERR1740553	2015	Germany	Unknown	5478346	105	188738	ST15	15	-	367	Yes	C	C	None
ERR1740554	ERR1740554	2015	Germany	Unknown	5471195	93	220545	ST15	15	-	367	Yes	C	C	None
ERR1740555	ERR1740555	2015	Germany	Unknown	5447891	87	185201	ST15	15	-	70	No	NA	NA	NA
ERR1740556	ERR1740556	2015	Germany	Unknown	5461387	111	162927	ST15	15	-	367	Yes	C	C	None
ERR1740557	ERR1740557	2016	Germany	Unknown	5472847	113	155974	ST15	15	-	367	Yes	C	C	None
ERR1740558	ERR1740558	2015	Germany	Unknown	5476508	89	220087	ST15	15	-	367	Yes	C	C	None
ERR1740559	ERR1740559	2015	Germany	Unknown	5479834	81	240908	ST15	15	-	367	Yes	C	C	None
ERR1740560	ERR1740560	2015	Germany	Unknown	5416725	58	239155	ST15	15	-	367	Yes	C	C	None
ERR1740561	ERR1740561	2015	Germany	Unknown	5566975	63	348243	ST48	48	-	370	Yes	C	C	None
ERR1740562	ERR1740562	2015	Germany	Unknown	5416853	63	275467	ST15	15	-	367	Yes	C	C	None
ERR1740563	ERR1740563	2015	Germany	Unknown	5458452	145	134951	ST15	15	-	367	Yes	C	C	None
ERR1740564	ERR1740564	2015	Germany	Unknown	5571159	82	325378	ST101	101	-	367	Yes	C	C	GD
ERR1761462	ERR1761462	2010	Germany	Unknown	5703146	122	248610	ST258	258	KPC-2	367	Yes	C	C	None
ERR1761463	ERR1761463	2010	Germany	Unknown	5882102	157	143623	ST340	340	KPC-2	367	Yes	C	C	None
ERR1761464	ERR1761464	2010	Germany	Unknown	5890538	105	247444	ST147	147	KPC-2	367	Yes	C	C	None
ERR1761465	ERR1761465	2011	Germany	Unknown	5574149	102	131772	ST147	147	KPC-2	366	Yes	C	C	None
ERR1761467	ERR1761467	2011	Germany	Unknown	5741291	113	229321	ST101	101	KPC-2	365	Yes	C	C	None
ERR1761468	ERR1761468	2012	Germany	Unknown	5598187	99	203875	ST258	258	KPC-2	367	Yes	C	C	None
ERR1761469	ERR1761469	2012	Germany	Unknown	5598779	92	270355	ST258	258	KPC-2	367	Yes	C	C	None
ERR1761470	ERR1761470	2012	Germany	Unknown	5557610	131	197095	ST258	258	KPC-2	367	Yes	C	C	None
ERR1761471	ERR1761471	2012	Germany	Unknown	5649758	93	204303	ST258	258	KPC-2	367	Yes	C	C	None
ERR1761472	ERR1761472	2013	Germany	Unknown	5569272	113	201672	ST258	258	KPC-2	367	Yes	C	C	None
ERR1761473	ERR1761473	2013	Germany	Unknown	5642888	109	175510	ST258	258	KPC-2	367	Yes	C	C	None
ERR1761474	ERR1761474	2014	Germany	Unknown	5885432	108	248223	ST258	258	KPC-2	367	Yes	C	C	None
ERR1761475	ERR1761475	2014	Germany	Unknown	5587338	97	165331	ST258	258	KPC-2	367	Yes	C	C	None
ERR1761476	ERR1761476	2010	Germany	Unknown	5664406	132	176828	ST258	258	KPC-3	367	Yes	C	C	None
ERR1761477	ERR1761477	2010	Germany	Unknown	5430554	105	129453	ST512	512	KPC-3	No start codon	NA	NA	NA	NA
ERR1761478	ERR1761478	2010	Germany	Unknown	5704548	151	148256	ST512	512	KPC-3	369	Yes	C	C	GD
ERR1761479	ERR1761479	2011	Germany	Unknown	5753092	127	159514	ST258	258	KPC-3	367	Yes	C	C	None
ERR1761480	ERR1761480	2012	Germany	Unknown	5581681	99	174897	ST512	512	KPC-3	369	Yes	C	C	GD
ERR1761481	ERR1761481	2012	Germany	Unknown	5628379	105	204312	ST258	258	KPC-3	367	Yes	C	C	None
ERR1761482	ERR1761482	2013	Germany	Unknown	5674265	116	205059	ST258	258	KPC-3	367	Yes	C	C	None
ERR1761483	ERR1761483	2014	Germany	Unknown	5805553	159	191750	ST512	512	KPC-3	369	Yes	C	C	GD
ERR1761485	ERR1761485	2010	Germany	Unknown	5643753	102	205313	ST629	629	OXA-48	372	Yes	C	C	None
ERR1761486	ERR1761486	2010	Germany	Unknown	5518128	70	374751	ST391	391	OXA-48	365	Yes	C	C	None
ERR1761487	ERR1761487	2010	Germany	Unknown	5554395	131	122437	ST101	101	OXA-48	367	Yes	C	C	GD
ERR1761488	ERR1761488	2010	Germany	Unknown	5382580	80	353783	ST2254	2254	OXA-48	310	No	NA	NA	NA
ERR1761489	ERR1761489	2011	Germany	Unknown	5678999	82	222939	ST147	147	OXA-48	367	Yes	C	C	None
ERR1761490	ERR1761490	2011	Germany	Unknown	5930062	187	135887	ST1399	1399	OXA-48	367	Yes	C	C	None
ERR1761491	ERR1761491	2011	Germany	Unknown	5548278	140	104694	ST101	101	OXA-48	367	Yes	C	C	GD
ERR1761492	ERR1761492	2011	Germany	Unknown	5827548	232	86845	ST101	101	OXA-48	366	Yes	C	C	D
ERR1761493	ERR1761493	2011	Germany	Unknown	5583788	154	140494	ST11	11	OXA-48	367	Yes	C	C	None
ERR1761494	ERR1761494	2011	Germany	Unknown	5971385	139	136699	ST395	395	OXA-48	368	Yes	C	C	None
ERR1761495	ERR1761495	2011	Germany	Unknown	5674330	85	230881	ST147	147	OXA-48	367	Yes	C	C	None
ERR1761496	ERR1761496	2012	Germany	Unknown	5647777	106	196320	ST147	147	OXA-48	367	Yes	C	T	None
ERR1761497	ERR1761497	2012	Germany	Unknown	5819770	90	230811	ST23	23	OXA-48	365	Yes	C	C	None
ERR1761498	ERR1761498	2012	Germany	Unknown	5921988	129	207202	ST147	147	OXA-48	369	Yes	C	C	GD
ERR1761499	ERR1761499	2012	Germany	Unknown	5860021	188	109938	ST395	395	OXA-48	368	Yes	C	C	None
ERR1761500	ERR1761500	2012	Germany	Unknown	5663573	149	133704	ST101	101	OXA-48	367	Yes	C	C	GD
ERR1761501	ERR1761501	2013	Germany	Unknown	5812449	159	140826	ST101	101	OXA-48	365	Yes	C	C	None
ERR1761502	ERR1761502	2013	Germany	Unknown	5585797	84	280800	ST101	101	OXA-48	367	Yes	C	C	GD
ERR1761503	ERR1761503	2013	Germany	Unknown	5592299	114	150177	ST147	147	OXA-48	367	Yes	C	C	None
ERR1761504	ERR1761504	2013	Germany	Unknown	5815697	243	94439	ST1399	1399	OXA-48	367	Yes	C	C	None
ERR1761505	ERR1761505	2013	Germany	Unknown	5849815	292	55248	ST1399	1399	OXA-48	367	Yes	C	C	None
ERR1761506	ERR1761506	2013	Germany	Unknown	5495839	127	152547	ST101	101	OXA-48	367	Yes	C	C	GD
ERR1761508	ERR1761508	2014	Germany	Unknown	5531498	87	294794	ST17	17	OXA-48	365	Yes	C	C	None
ERR1761510	ERR1761510	2014	Germany	Unknown	5443718	69	215794	ST15	15	OXA-48	367	Yes	C	C	None
ERR1761511	ERR1761511	2014	Germany	Unknown	5579204	123	202087	ST101	101	OXA-48	367	Yes	C	C	GD
ERR1761512	ERR1761512	2012	Germany	Unknown	5689774	199	94484	ST15	15	NDM-1	367	Yes	C	C	None
ERR1761513	ERR1761513	2013	Germany	Unknown	5388221	48	369761	ST16	16	NDM-1	365	Yes	C	C	None
ERR1761514	ERR1761514	2014	Germany	Unknown	5524339	100	225962	ST15	15	NDM-1	367	Yes	C	C	None
ERR1761515	ERR1761515	2014	Germany	Unknown	5705495	103	169822	ST147	147	NDM-1	369	Yes	C	C	GD
ERR1761516	ERR1761516	2014	Germany	Unknown	5639581	146	168381	ST340	340	NDM-1	367	Yes	C	C	None
ERR1761517	ERR1761517	2012	Germany	Unknown	5755508	146	191750	ST258	258	KPC-2	367	Yes	C	C	None
ERR1761518	ERR1761518	2010	Germany	Unknown	5657233	113	203875	ST258	258	KPC-2	367	Yes	C	C	None
ERR1761519	ERR1761519	2012	Germany	Unknown	5638570	133	207602	ST258	258	KPC-2	367	Yes	C	C	None
ERR1761520	ERR1761520	2011	Germany	Unknown	5634481	131	184898	ST258	258	KPC-2	367	Yes	C	C	None
ERR1761521	ERR1761521	2012	Germany	Unknown	5685667	126	166019	ST258	258	KPC-2	367	Yes	C	C	None
ERR1761522	ERR1761522	2011	Germany	Unknown	5647607	113	220786	ST258	258	KPC-2	367	Yes	C	C	None
ERR1761523	ERR1761523	2014	Germany	Unknown	5640222	75	179443	ST307	307	OXA-48	372	Yes	C	C	None
ERR1761524	ERR1761524	2009	Germany	Unknown	5630156	109	203875	ST512	512	KPC-3	369	Yes	C	C	GD
ERR1761525	ERR1761525	2009	Germany	Unknown	5628041	126	135365	ST512	512	KPC-3	369	Yes	C	C	GD
ERR1761526	ERR1761526	2010	Germany	Unknown	5630702	100	213051	ST512	512	KPC-3	369	Yes	C	C	GD
ERR1761527	ERR1761527	2010	Germany	Unknown	5626204	141	142871	ST512	512	KPC-3	367	Yes	C	C	None
ERR1761528	ERR1761528	2011	Germany	Unknown	5642868	102	213048	ST512	512	KPC-3	369	Yes	C	C	GD
ERR1761529	ERR1761529	2011	Germany	Unknown	5633613	127	121952	ST512	512	KPC-3	369	Yes	C	C	GD
ERR1761530	ERR1761530	2012	Germany	Unknown	5698808	139	204312	ST512	512	-	369	Yes	C	C	GD
ERR1761531	ERR1761531	2012	Germany	Unknown	5704058	142	203465	ST512	512	KPC-3	369	Yes	C	C	GD
ERR1761533	ERR1761533	2010	Germany	Unknown	5553835	89	213048	ST512	512	KPC-3	367	Yes	C	C	None
ERR1761534	ERR1761534	2010	Germany	Unknown	5548769	154	96715	ST512	512	KPC-3	367	Yes	C	C	None
ERR1761535	ERR1761535	2013	Germany	Unknown	5709924	107	224960	ST512	512	KPC-3	369	Yes	C	C	GD
ERR1761536	ERR1761536	2013	Germany	Unknown	5747452	294	44652	ST512	512	KPC-3	369	Yes	C	C	GD
ERR1761537	ERR1761537	2013	Germany	Unknown	5701694	180	99819	ST512	512	KPC-3	369	Yes	C	C	GD
ERR1761538	ERR1761538	2010	Germany	Unknown	5549528	119	130761	ST37-1LV	44e0b967e3a9f3ef1fd3b1946ce343977857cb5c	KPC-3	369	Yes	C	C	TD
ERR1761539	ERR1761539	2012	Germany	Unknown	5693843	143	177862	ST512	512	KPC-3	369	Yes	C	C	GD
ERR1761540	ERR1761540	2010	Germany	Unknown	5585278	107	133891	ST784-1LV	a9938a87c59e9f256a0a0b8c222a26ea3bc648e6	KPC-2	364	Yes	C	C	None
ERR1761541	ERR1761541	2013	Germany	Unknown	5707680	159	200452	ST258	258	KPC-2	369	Yes	C	C	GD
ERR1761542	ERR1761542	2009	Germany	Unknown	5588296	126	204319	ST258	258	KPC-2	367	Yes	C	C	None
ERR1761543	ERR1761543	2009	Germany	Unknown	5639783	141	209343	ST258	258	KPC-2	367	Yes	C	C	None
ERR1761544	ERR1761544	2010	Germany	Unknown	5580294	77	270356	ST258	258	KPC-2	367	Yes	C	C	None
ERR1761545	ERR1761545	2011	Germany	Unknown	5563855	135	125086	ST258	258	KPC-2	367	Yes	C	C	None
ERR1761546	ERR1761546	2012	Germany	Unknown	5578198	91	240537	ST258	258	KPC-2	367	Yes	C	C	None
ERR1761547	ERR1761547	2012	Germany	Unknown	5560853	82	270396	ST258	258	KPC-2	367	Yes	C	C	None
ERR1761548	ERR1761548	2011	Germany	Unknown	5520563	93	204318	ST258	258	KPC-2	367	Yes	C	C	None
ERR1761549	ERR1761549	2012	Germany	Unknown	5771468	88	168008	ST147	147	KPC-2	366	Yes	C	C	None
ERR1761550	ERR1761550	2011	Germany	Unknown	5645637	123	270356	ST258	258	KPC-2	367	Yes	C	C	None
ERR1761551	ERR1761551	2009	Germany	Unknown	5696501	104	248223	ST258	258	KPC-2	367	Yes	C	C	None
ERR1761552	ERR1761552	2011	Germany	Unknown	5642507	116	248223	ST258	258	KPC-2	367	Yes	C	C	None
ERR1761553	ERR1761553	2011	Germany	Unknown	5642795	112	270356	ST258	258	KPC-2	367	Yes	C	C	None
ERR1761554	ERR1761554	2009	Germany	Unknown	5624233	62	383196	ST147	147	OXA-48	Multiple hits found	NA	NA	NA	NA
ERR1761555	ERR1761555	2010	Germany	Unknown	5626936	72	306015	ST147	147	OXA-48	Multiple hits found	NA	NA	NA	NA
ERR1761556	ERR1761556	2012	Germany	Unknown	5567186	105	231575	ST101	101	OXA-48	367	Yes	C	C	GD
ERR1761557	ERR1761557	2012	Germany	Unknown	5787869	119	302482	ST147	147	OXA-48	367	Yes	C	C	None
ERR1761558	ERR1761558	2013	Germany	Unknown	5551015	69	370914	ST101	101	OXA-48	367	Yes	C	C	GD
ERR1761559	ERR1761559	2013	Germany	Unknown	5528637	130	214263	ST101	101	OXA-48	367	Yes	C	C	GD
ERR1761560	ERR1761560	2013	Germany	Unknown	5589495	78	370914	ST101	101	OXA-48	367	Yes	C	C	GD
ERR1761561	ERR1761561	2013	Germany	Unknown	5571516	86	304657	ST101	101	OXA-48	365	Yes	C	C	None
ERR1761562	ERR1761562	2013	Germany	Unknown	5842718	105	185718	ST147	147	OXA-48	369	Yes	C	C	GD
ERR1761563	ERR1761563	2013	Germany	Unknown	5720982	110	213749	ST101	101	OXA-48	367	Yes	C	C	GD
ERR1761564	ERR1761564	2008	Germany	Unknown	5723218	117	225171	ST512	512	KPC-3	369	Yes	C	C	GD
ERR1761565	ERR1761565	2012	Germany	Unknown	5592253	81	350465	ST101	101	OXA-48	367	Yes	C	C	GD
ERR1761566	ERR1761566	2013	Germany	Unknown	5871702	132	181102	ST15	15	OXA-48	367	Yes	C	C	None
ERR1761567	ERR1761567	2014	Germany	Unknown	5558939	89	198809	ST395	395	OXA-48	368	Yes	C	C	None
ERR1761568	ERR1761568	2013	Germany	Unknown	5759847	124	219749	ST512	512	KPC-3	369	Yes	C	C	GD
ERR1795072	ERR1795072	Unknown	Greece	Unknown	5729564	94	227788	ST258	258	KPC-23	118	No	NA	NA	NA
ERR1795073	ERR1795073	Unknown	Greece	Unknown	5746395	142	214213	ST258	258	KPC-2	369	Yes	C	C	GD
ERR1795074	ERR1795074	Unknown	Greece	Unknown	5655792	88	248223	ST258	258	KPC-23	367	Yes	C	C	None
ERR1795075	ERR1795075	Unknown	Greece	Unknown	5626247	112	157916	ST258	258	KPC-23	367	Yes	C	C	None
ERR1795076	ERR1795076	Unknown	Greece	Unknown	5640480	134	205115	ST258	258	KPC-2	367	Yes	C	C	None
ERR1795077	ERR1795077	Unknown	Greece	Unknown	5691959	103	231056	ST258	258	KPC-23	367	Yes	C	C	None
ERR1795078	ERR1795078	Unknown	Greece	Unknown	5617625	133	157635	ST258	258	-	369	Yes	C	C	GD
ERR1795079	ERR1795079	Unknown	Greece	Unknown	5639013	81	312280	ST11	11	NDM-1	367	Yes	C	C	None
ERR1795080	ERR1795080	Unknown	Greece	Unknown	5635321	81	269643	ST11	11	NDM-1	367	Yes	C	C	None
ERR1795081	ERR1795081	Unknown	Greece	Unknown	5716324	103	208854	ST258	258	KPC-23	367	Yes	C	C	None
ERR1795082	ERR1795082	Unknown	Greece	Unknown	5709495	114	149687	ST258	258	KPC-2	367	Yes	C	C	None
ERR1795083	ERR1795083	Unknown	Greece	Unknown	5585869	91	305241	ST11	11	NDM-1	367	Yes	C	C	None
ERR1795084	ERR1795084	Unknown	Greece	Unknown	5689031	96	227789	ST258	258	KPC-23	367	Yes	C	C	None
ERR1795085	ERR1795085	Unknown	Greece	Unknown	5689895	92	231056	ST258	258	KPC-23	367	Yes	C	C	None
ERR1795086	ERR1795086	Unknown	Greece	Unknown	5612205	92	191806	ST258	258	KPC-23	367	Yes	C	C	None
ERR1795087	ERR1795087	Unknown	Greece	Unknown	5397773	49	312259	ST11	11	NDM-1	367	Yes	C	C	None
ERR1795943	ERR1795943	2015	United Kingdom	Unknown	5291164	33	368067	ST1999	1999	-	367	Yes	C	C	None
ERR1795944	ERR1795944	2015	United Kingdom	Unknown	5367273	48	319709	ST883	883	-	367	Yes	C	C	None
ERR1795945	ERR1795945	2015	United Kingdom	Unknown	5298679	46	319709	ST883	883	-	367	Yes	C	C	None
ERR1795946	ERR1795946	2015	United Kingdom	Unknown	5369934	46	370143	ST883	883	-	367	Yes	C	C	None
ERR1795949	ERR1795949	2015	United Kingdom	Unknown	5572354	61	318388	ST20	20	-	367	Yes	C	C	None
ERR1795950	ERR1795950	2015	United Kingdom	Unknown	5570717	65	293378	ST20	20	-	367	Yes	C	C	None
ERR1795951	ERR1795951	2015	United Kingdom	Unknown	5573843	63	317850	ST20	20	-	367	Yes	C	C	None
ERR1795952	ERR1795952	2015	United Kingdom	Unknown	5575767	69	250805	ST20	20	-	367	Yes	C	C	None
ERR1795953	ERR1795953	2015	United Kingdom	Unknown	5291752	37	321724	ST1999	1999	-	367	Yes	C	C	None
ERR1795954	ERR1795954	2015	United Kingdom	Unknown	5292427	33	415352	ST1999	1999	-	367	Yes	C	C	None
ERR1795956	ERR1795956	2015	United Kingdom	Unknown	5588951	48	267893	ST307	307	-	372	Yes	C	C	None
ERR1795957	ERR1795957	2015	United Kingdom	Unknown	5587924	57	240726	ST307	307	-	372	Yes	C	C	None
ERR1795958	ERR1795958	2015	United Kingdom	Unknown	5541563	89	171140	ST6	6	-	373	Yes	C	C	None
ERR1795959	ERR1795959	2015	United Kingdom	Unknown	5544995	98	165156	ST6	6	-	373	Yes	C	C	None
ERR1795960	ERR1795960	2015	United Kingdom	Unknown	5549724	79	171140	ST6	6	-	373	Yes	C	C	None
ERR1795962	ERR1795962	2015	United Kingdom	Unknown	5544951	95	171020	ST6	6	-	373	Yes	C	C	None
ERR1795963	ERR1795963	2015	United Kingdom	Unknown	5543129	95	171140	ST6	6	-	373	Yes	C	C	None
ERR1795964	ERR1795964	2015	United Kingdom	Unknown	5546691	96	165156	ST6	6	-	373	Yes	C	C	None
ERR1795965	ERR1795965	2015	United Kingdom	Unknown	5549329	91	165631	ST6	6	-	373	Yes	C	C	None
ERR1795966	ERR1795966	2015	United Kingdom	Unknown	5586823	56	285477	ST37	37	-	367	Yes	C	C	None
ERR1795967	ERR1795967	2015	United Kingdom	Unknown	5588216	51	400602	ST37	37	-	367	Yes	C	C	None
ERR1795968	ERR1795968	2015	United Kingdom	Unknown	5581769	68	217150	ST37	37	-	367	Yes	C	C	None
ERR1795975	ERR1795975	2015	United Kingdom	Unknown	5471535	43	355898	ST3017	3017	-	370	Yes	C	C	None
ERR1795976	ERR1795976	2015	United Kingdom	Unknown	5338100	34	376881	ST76	76	-	370	Yes	C	C	None
ERR1795977	ERR1795977	2015	United Kingdom	Unknown	5341538	29	313887	ST76	76	-	370	Yes	C	C	None
ERR1795978	ERR1795978	2015	United Kingdom	Unknown	5501124	54	352536	ST3018	3018	-	372	Yes	C	C	None
ERR1795979	ERR1795979	2015	United Kingdom	Unknown	5499384	50	472820	ST3018	3018	-	372	Yes	C	C	None
ERR1795980	ERR1795980	2015	United Kingdom	Unknown	5614939	70	323480	ST29	29	-	364	Yes	C	C	None
ERR1795981	ERR1795981	2015	United Kingdom	Unknown	5614940	74	323433	ST29	29	-	364	Yes	C	C	None
ERR1795982	ERR1795982	2015	United Kingdom	Unknown	5612180	72	291983	ST29	29	-	364	Yes	C	C	None
ERR1795983	ERR1795983	2015	United Kingdom	Unknown	5613651	73	291866	ST29	29	-	364	Yes	C	C	None
ERR1795984	ERR1795984	2015	United Kingdom	Unknown	5599214	69	323669	ST29	29	-	364	Yes	C	C	None
ERR1795985	ERR1795985	2015	United Kingdom	Unknown	5566826	104	182807	ST54	54	-	Multiple hits found	NA	NA	NA	NA
ERR1795986	ERR1795986	2015	United Kingdom	Unknown	5425620	63	361727	ST268	268	-	372	Yes	C	C	None
ERR1795987	ERR1795987	2015	United Kingdom	Unknown	5426415	65	350917	ST268	268	-	372	Yes	C	C	None
ERR1795988	ERR1795988	2015	United Kingdom	Unknown	5552619	147	149355	ST12	12	-	372	Yes	C	C	None
ERR1795991	ERR1795991	2015	United Kingdom	Unknown	5290730	34	624285	ST1999	1999	-	367	Yes	C	C	None
ERR1795992	ERR1795992	2015	United Kingdom	Unknown	5292267	34	609354	ST1999	1999	-	367	Yes	C	C	None
ERR1795993	ERR1795993	2015	United Kingdom	Unknown	5293865	34	613485	ST1999	1999	-	367	Yes	C	C	None
ERR1795994	ERR1795994	2015	United Kingdom	Unknown	5289528	43	415198	ST1999	1999	-	367	Yes	C	C	None
ERR1795995	ERR1795995	2015	United Kingdom	Unknown	5563981	100	204733	ST54	54	-	Multiple hits found	NA	NA	NA	NA
ERR1795996	ERR1795996	2015	United Kingdom	Unknown	5830178	101	197971	ST54	54	-	Multiple hits found	NA	NA	NA	NA
ERR1795997	ERR1795997	2015	United Kingdom	Unknown	5567831	97	195391	ST54	54	-	Multiple hits found	NA	NA	NA	NA
ERR1795998	ERR1795998	2015	United Kingdom	Unknown	5142558	30	504238	ST661	661	-	367	Yes	C	C	None
ERR1795999	ERR1795999	2015	United Kingdom	Unknown	5269334	39	362048	ST1189	1189	-	367	Yes	C	C	None
ERR1796000	ERR1796000	2015	United Kingdom	Unknown	5270907	35	361961	ST1189	1189	-	367	Yes	C	C	None
ERR1796006	ERR1796006	2015	United Kingdom	Unknown	5326642	43	310904	ST3020	3020	-	372	Yes	C	C	None
ERR1796007	ERR1796007	2015	United Kingdom	Unknown	5581083	61	229787	ST37	37	-	367	Yes	C	C	None
ERR1796008	ERR1796008	2015	United Kingdom	Unknown	5585256	59	254884	ST37	37	-	367	Yes	C	C	None
ERR1796009	ERR1796009	2015	United Kingdom	Unknown	5295051	32	415021	ST1999	1999	-	367	Yes	C	C	None
ERR1796010	ERR1796010	2015	United Kingdom	Unknown	5290128	37	415361	ST1999	1999	-	367	Yes	C	C	None
ERR1796011	ERR1796011	2015	United Kingdom	Unknown	5569995	62	293378	ST20	20	-	367	Yes	C	C	None
ERR1796012	ERR1796012	2015	United Kingdom	Unknown	5584429	57	298800	ST307	307	-	372	Yes	C	C	None
ERR1796013	ERR1796013	2015	United Kingdom	Unknown	5577128	59	307842	ST307	307	-	372	Yes	C	C	None
ERR1796014	ERR1796014	2015	United Kingdom	Unknown	5581326	62	307842	ST307	307	-	372	Yes	C	C	None
ERR1796015	ERR1796015	2015	United Kingdom	Unknown	5544856	97	171140	ST6	6	-	373	Yes	C	C	None
ERR1796016	ERR1796016	2015	United Kingdom	Unknown	5326249	41	272463	ST3020	3020	-	372	Yes	C	C	None
ERR1796017	ERR1796017	2015	United Kingdom	Unknown	5325729	46	208868	ST3020	3020	-	372	Yes	C	C	None
ERR1796018	ERR1796018	2015	United Kingdom	Unknown	5324372	48	226622	ST3020	3020	-	372	Yes	C	C	None
ERR1796019	ERR1796019	2015	United Kingdom	Unknown	5325311	50	204523	ST3020	3020	-	372	Yes	C	C	None
ERR1796020	ERR1796020	2015	United Kingdom	Unknown	5619319	153	172116	ST1518	1518	-	367	Yes	C	C	None
ERR1796022	ERR1796022	2015	United Kingdom	Unknown	5614805	50	289080	ST23	23	-	365	Yes	C	C	None
ERR1796024	ERR1796024	2015	United Kingdom	Unknown	5640209	57	288268	ST23	23	-	365	Yes	C	C	None
ERR1796025	ERR1796025	2015	United Kingdom	Unknown	5617933	52	278306	ST23	23	-	365	Yes	C	C	None
ERR1796026	ERR1796026	2015	United Kingdom	Unknown	5669311	62	288267	ST23	23	-	365	Yes	C	C	None
ERR1796027	ERR1796027	2015	United Kingdom	Unknown	5639169	58	288130	ST23	23	-	365	Yes	C	C	None
ERR1796028	ERR1796028	2015	United Kingdom	Unknown	5669471	58	278132	ST23	23	-	365	Yes	C	C	None
ERR1796029	ERR1796029	2015	United Kingdom	Unknown	5638629	54	278131	ST23	23	-	365	Yes	C	C	None
ERR1796030	ERR1796030	2015	United Kingdom	Unknown	5638513	62	278131	ST23	23	-	365	Yes	C	C	None
ERR1796031	ERR1796031	2015	United Kingdom	Unknown	5613893	51	278446	ST23	23	-	365	Yes	C	C	None
ERR1796032	ERR1796032	2015	United Kingdom	Unknown	5617632	53	278306	ST23	23	-	365	Yes	C	C	None
ERR1796033	ERR1796033	2015	United Kingdom	Unknown	5639562	61	278306	ST23	23	-	365	Yes	C	C	None
ERR1796038	ERR1796038	2015	United Kingdom	Unknown	5293023	42	341534	ST1999	1999	-	367	Yes	C	C	None
ERR1796039	ERR1796039	2015	United Kingdom	Unknown	5542717	106	162931	ST6	6	-	373	Yes	C	C	None
ERR1796040	ERR1796040	2015	United Kingdom	Unknown	5564857	96	178482	ST54	54	-	Multiple hits found	NA	NA	NA	NA
ERR1796041	ERR1796041	2015	United Kingdom	Unknown	5546513	94	173182	ST54	54	-	Multiple hits found	NA	NA	NA	NA
ERR1796042	ERR1796042	2015	United Kingdom	Unknown	5267616	37	338571	ST1189	1189	-	367	Yes	C	C	None
ERR1796043	ERR1796043	2015	United Kingdom	Unknown	5426095	67	350483	ST268	268	-	372	Yes	C	C	None
ERR1796044	ERR1796044	2015	United Kingdom	Unknown	5760810	152	125046	ST12	12	-	372	Yes	C	C	None
ERR1796045	ERR1796045	2015	United Kingdom	Unknown	5292051	43	291290	ST3022	3022	-	367	Yes	C	C	None
ERR1796046	ERR1796046	2015	United Kingdom	Unknown	5292424	31	613606	ST1999	1999	-	367	Yes	C	C	None
ERR1796047	ERR1796047	2015	United Kingdom	Unknown	5563695	98	196088	ST54	54	-	Multiple hits found	NA	NA	NA	NA
ERR1796048	ERR1796048	2015	United Kingdom	Unknown	5568169	102	183364	ST54	54	-	Multiple hits found	NA	NA	NA	NA
ERR1796049	ERR1796049	2015	United Kingdom	Unknown	5564885	95	179594	ST54	54	-	Multiple hits found	NA	NA	NA	NA
ERR1796050	ERR1796050	2015	United Kingdom	Unknown	5567928	103	195391	ST54	54	-	Multiple hits found	NA	NA	NA	NA
ERR1796051	ERR1796051	2015	United Kingdom	Unknown	5268936	36	362048	ST1189	1189	-	367	Yes	C	C	None
ERR1796054	ERR1796054	2015	United Kingdom	Unknown	5289940	36	341189	ST1999	1999	-	367	Yes	C	C	None
ERR1796059	ERR1796059	2015	United Kingdom	Unknown	5425158	61	354069	ST268	268	-	372	Yes	C	C	None
ERR1796060	ERR1796060	2015	United Kingdom	Unknown	5428081	67	353434	ST268	268	-	372	Yes	C	C	None
ERR1810608	ERR1810608	2016	Ireland	Unknown	5494375	78	322490	ST37	37	OXA-48	367	Yes	C	C	None
ERR1810609	ERR1810609	2016	Ireland	Unknown	5441127	50	405538	ST111	111	NDM-1	365	Yes	C	C	None
ERR1811831	ERR1811831	2016	Ireland	Unknown	5651605	96	371698	ST323	323	KPC-2	372	Yes	C	C	None
ERR1811832	ERR1811832	2016	Ireland	Unknown	5645132	71	372730	ST20	20	OXA-48	367	Yes	C	C	None
ERR1811833	ERR1811833	2016	Ireland	Unknown	5560134	67	313674	ST133	133	OXA-48	372	Yes	C	C	None
ERR1811834	ERR1811834	2016	Ireland	Unknown	5654824	98	384857	ST323	323	KPC-2	372	Yes	C	C	None
ERR1811836	ERR1811836	2016	Ireland	Unknown	5329844	36	326088	ST198	198	OXA-48	365	Yes	C	C	None
ERR1811837	ERR1811837	2016	Ireland	Unknown	5623818	160	159031	ST26	26	KPC-2	364	Yes	C	C	None
ERR1813603	ERR1813603	2016	Ireland	Unknown	5653274	70	373144	ST20	20	OXA-48	367	Yes	C	C	None
ERR1813604	ERR1813604	2016	Ireland	Unknown	5483165	90	166264	ST11	11	OXA-48	312	No	NA	NA	NA
ERR1813605	ERR1813605	2016	Ireland	Unknown	5647465	78	289417	ST20	20	OXA-48	367	Yes	C	C	None
ERR1813606	ERR1813606	2016	Ireland	Unknown	5651890	69	413463	ST20	20	OXA-48	367	Yes	C	C	None
ERR1813607	ERR1813607	2016	Ireland	Unknown	5595469	96	208895	ST512	512	KPC-3	369	Yes	C	C	GD
ERR1813608	ERR1813608	2016	Ireland	Unknown	5659635	81	309112	ST3519	3519	OXA-48	365	Yes	C	C	None
ERR1813609	ERR1813609	2016	Ireland	Unknown	5477648	94	168387	ST11	11	OXA-48	367	Yes	C	C	None
ERR1815065	ERR1815065	2016	Ireland	Unknown	5635810	76	324577	ST11	11	NDM-19	367	Yes	C	C	None
ERR1815066	ERR1815066	2016	Ireland	Unknown	5328700	33	359394	ST111	111	NDM-1	365	Yes	C	C	None
ERR1815067	ERR1815067	2016	Ireland	Unknown	5338934	43	318798	ST36	36	NDM-1	372	Yes	C	C	None
ERR1815068	ERR1815068	2016	Ireland	Unknown	5591998	89	204303	ST512	512	KPC-3	369	Yes	C	C	GD
ERR1815069	ERR1815069	2016	Ireland	Unknown	5704769	115	204307	ST258	258	KPC-3	369	Yes	C	C	GD
ERR1815070	ERR1815070	2016	Ireland	Unknown	5580028	90	244640	ST258	258	KPC-3	367	Yes	C	C	None
ERR1815292	ERR1815292	2016	Ireland	Unknown	5546103	94	217216	ST883	883	NDM-1	367	Yes	C	C	None
ERR1815293	ERR1815293	2016	Ireland	Unknown	5310564	45	567282	ST37	37	OXA-48	367	Yes	C	C	None
ERR1817317	ERR1817317	2016	Germany	Unknown	5464785	86	150848	ST2398	2398	-	365	Yes	C	C	None
ERR1829912	ERR1829912	2016	Ireland	Unknown	5418145	132	102375	ST27	27	KPC-2	303	No	NA	NA	NA
ERR1829913	ERR1829913	2016	Ireland	Unknown	5595157	87	223736	ST512	512	KPC-3	369	Yes	C	C	GD
ERR1829914	ERR1829914	2016	Ireland	Unknown	5390965	52	359135	ST111	111	NDM-1	365	Yes	C	C	None
ERR1829915	ERR1829915	2016	Ireland	Unknown	5655785	99	359034	ST323	323	KPC-2	372	Yes	C	C	None
ERR1829916	ERR1829916	2016	Ireland	Unknown	5396595	58	349979	ST111	111	NDM-1	365	Yes	C	C	None
ERR1829917	ERR1829917	2016	Ireland	Unknown	5310825	52	308520	ST37	37	OXA-48	367	Yes	C	C	None
ERR1829918	ERR1829918	2016	Ireland	Unknown	5308967	45	349432	ST37	37	OXA-48	367	Yes	C	C	None
ERR1829921	ERR1829921	2016	Ireland	Unknown	5657073	158	150353	ST922	922	OXA-48	367	Yes	C	C	None
ERR1829922	ERR1829922	2016	Ireland	Unknown	5419986	43	381031	ST160	160	OXA-48	365	Yes	C	C	None
ERR1830477	ERR1830477	2016	Ireland	Unknown	5452003	58	359394	ST111	111	NDM-1	365	Yes	C	C	None
ERR1830478	ERR1830478	2016	Ireland	Unknown	5540215	49	397420	ST36	36	NDM-1	372	Yes	C	C	None
ERR1830479	ERR1830479	2016	Ireland	Unknown	5441372	52	384812	ST111	111	NDM-1	365	Yes	C	C	None
ERR1830480	ERR1830480	2016	Ireland	Unknown	5394302	52	384812	ST111	111	NDM-1	365	Yes	C	C	None
ERR1830481	ERR1830481	2016	Ireland	Unknown	5388837	126	125064	ST922	922	KPC-2	367	Yes	C	C	None
ERR1830482	ERR1830482	2016	Ireland	Unknown	5665333	188	150425	ST26	26	KPC-2	364	Yes	C	C	None
ERR1830483	ERR1830483	2016	Ireland	Unknown	5530462	61	309506	ST610	610	OXA-48	370	Yes	C	C	None
ERR1830484	ERR1830484	2016	Ireland	Unknown	5647698	74	338459	ST20	20	OXA-48	367	Yes	C	C	None
ERR1830485	ERR1830485	2016	Ireland	Unknown	5634284	114	318651	ST834	834	OXA-48	372	Yes	C	C	None
ERR1840990	ERR1840990	2016	Ireland	Unknown	5700241	95	319293	ST45	45	OXA-48	Multiple hits found	NA	NA	NA	NA
ERR1840992	ERR1840992	2016	Ireland	Unknown	5660068	149	150398	ST922	922	OXA-48	367	Yes	C	C	None
ERR1840993	ERR1840993	2016	Ireland	Unknown	5353062	48	427110	ST857	857	OXA-48	367	Yes	C	C	None
ERR1840995	ERR1840995	2016	Ireland	Unknown	5579748	95	247140	ST258	258	KPC-3	367	Yes	C	C	None
ERR1840996	ERR1840996	2016	Ireland	Unknown	5508640	42	427437	ST336	336	OXA-48	364	Yes	C	C	None
ERR1840997	ERR1840997	2016	Ireland	Unknown	5583679	69	305446	ST1373	1373	OXA-48	372	Yes	C	C	None
ERR1840998	ERR1840998	2016	Ireland	Unknown	5815896	77	344464	ST25	25	OXA-48	Multiple hits found	NA	NA	NA	NA
ERR1841000	ERR1841000	2016	Ireland	Unknown	5732410	75	289967	ST1373	1373	OXA-48	372	Yes	C	C	None
ERR1841001	ERR1841001	2016	Ireland	Unknown	5681106	80	425614	ST3515	3515	OXA-48	372	Yes	C	C	None
ERR1877990	ERR1877990	Unknown	United Kingdom	Unknown	5346656	44	252461	ST37	37	-	367	Yes	C	C	None
ERR1877991	ERR1877991	Unknown	United Kingdom	Unknown	5180002	47	243172	ST187	187	-	367	Yes	C	C	None
ERR1877992	ERR1877992	Unknown	United Kingdom	Unknown	5290308	43	326891	ST3048	3048	-	365	Yes	C	C	None
ERR1877993	ERR1877993	Unknown	United Kingdom	Unknown	5290819	39	245294	ST3048	3048	-	365	Yes	C	C	None
ERR1877994	ERR1877994	Unknown	United Kingdom	Unknown	5183297	60	228541	ST484	484	-	370	Yes	C	C	None
ERR1877995	ERR1877995	Unknown	United Kingdom	Unknown	5182980	49	276769	ST484	484	-	370	Yes	C	C	None
ERR1878470	ERR1878470	2015	United Kingdom	Unknown	5468852	54	358796	ST2004	2004	-	372	Yes	C	C	None
ERR1878471	ERR1878471	2015	United Kingdom	Unknown	5470257	58	327784	ST2004	2004	-	372	Yes	C	C	None
ERR1878472	ERR1878472	2015	United Kingdom	Unknown	5469162	58	433241	ST2004	2004	-	372	Yes	C	C	None
ERR1878473	ERR1878473	2015	United Kingdom	Unknown	5469652	57	327784	ST2004	2004	-	372	Yes	C	C	None
ERR1878474	ERR1878474	2015	United Kingdom	Unknown	5468120	53	327887	ST2004	2004	-	372	Yes	C	C	None
ERR1878475	ERR1878475	2015	United Kingdom	Unknown	5587107	50	298596	ST307	307	-	372	Yes	C	C	None
ERR1878477	ERR1878477	2015	United Kingdom	Unknown	5584247	61	298884	ST307	307	-	372	Yes	C	C	None
ERR1878478	ERR1878478	2015	United Kingdom	Unknown	5581579	60	240743	ST307	307	-	372	Yes	C	C	None
ERR1878479	ERR1878479	2015	United Kingdom	Unknown	5583950	67	307712	ST307	307	-	372	Yes	C	C	None
ERR1878480	ERR1878480	2015	United Kingdom	Unknown	5585954	58	298596	ST307	307	-	372	Yes	C	C	None
ERR1878481	ERR1878481	2015	United Kingdom	Unknown	5587968	58	267926	ST307	307	-	372	Yes	C	C	None
ERR1878482	ERR1878482	2015	United Kingdom	Unknown	5582719	58	307842	ST307	307	-	372	Yes	C	C	None
ERR1878483	ERR1878483	2015	United Kingdom	Unknown	5591084	54	298894	ST307	307	-	372	Yes	C	C	None
ERR1878484	ERR1878484	2015	United Kingdom	Unknown	5586839	54	307635	ST307	307	-	372	Yes	C	C	None
ERR1878485	ERR1878485	2015	United Kingdom	Unknown	5427214	61	353699	ST268	268	-	372	Yes	C	C	None
ERR1878486	ERR1878486	2015	United Kingdom	Unknown	5426731	59	361597	ST268	268	-	372	Yes	C	C	None
ERR1878487	ERR1878487	2015	United Kingdom	Unknown	5428431	65	350787	ST268	268	-	372	Yes	C	C	None
ERR1878488	ERR1878488	2015	United Kingdom	Unknown	5428336	57	361796	ST268	268	-	372	Yes	C	C	None
ERR1878489	ERR1878489	2015	United Kingdom	Unknown	5427516	60	361796	ST268	268	-	372	Yes	C	C	None
ERR1878490	ERR1878490	2015	United Kingdom	Unknown	5585120	55	214653	ST307	307	-	372	Yes	C	C	None
ERR1878491	ERR1878491	2015	United Kingdom	Unknown	5592162	47	307842	ST307	307	-	372	Yes	C	C	None
ERR1878492	ERR1878492	2015	United Kingdom	Unknown	5698695	124	203834	ST258	258	KPC-2	369	Yes	C	C	GD
ERR1878493	ERR1878493	2015	United Kingdom	Unknown	5654828	83	252641	ST874	874	-	370	Yes	C	C	None
ERR1878494	ERR1878494	2015	United Kingdom	Unknown	5805916	89	241613	ST874	874	-	370	Yes	C	C	None
ERR1878495	ERR1878495	2015	United Kingdom	Unknown	5809336	90	252641	ST874	874	-	370	Yes	C	C	None
ERR1878496	ERR1878496	2015	United Kingdom	Unknown	5699386	126	200140	ST258	258	KPC-2	369	Yes	C	C	GD
ERR1878497	ERR1878497	2015	United Kingdom	Unknown	5805102	96	249210	ST874	874	-	370	Yes	C	C	None
ERR1878498	ERR1878498	2015	United Kingdom	Unknown	5806691	88	252641	ST874	874	-	370	Yes	C	C	None
ERR1878499	ERR1878499	2015	United Kingdom	Unknown	5808839	97	243007	ST874	874	-	370	Yes	C	C	None
ERR1878500	ERR1878500	2015	United Kingdom	Unknown	5625023	82	249072	ST874	874	-	370	Yes	C	C	None
ERR1878501	ERR1878501	2015	United Kingdom	Unknown	5396540	48	300737	ST307	307	-	372	Yes	C	C	None
ERR1878502	ERR1878502	2015	United Kingdom	Unknown	5388404	52	375605	ST307	307	-	372	Yes	C	C	None
ERR1878503	ERR1878503	2015	United Kingdom	Unknown	5396656	48	267912	ST307	307	-	372	Yes	C	C	None
ERR1878504	ERR1878504	2015	United Kingdom	Unknown	5392085	49	307842	ST307	307	-	372	Yes	C	C	None
ERR1878505	ERR1878505	2015	United Kingdom	Unknown	5396310	43	377838	ST307	307	-	372	Yes	C	C	None
ERR1878506	ERR1878506	2015	United Kingdom	Unknown	5427975	64	350917	ST268	268	-	Multiple hits found	NA	NA	NA	NA
ERR1878507	ERR1878507	2015	United Kingdom	Unknown	5428722	62	361623	ST268	268	-	Multiple hits found	NA	NA	NA	NA
ERR1878508	ERR1878508	2015	United Kingdom	Unknown	5428546	62	350787	ST268	268	-	Multiple hits found	NA	NA	NA	NA
ERR1878509	ERR1878509	2014	United Kingdom	Unknown	5539430	69	255447	ST1436	1436	-	365	Yes	C	C	None
ERR1878510	ERR1878510	2014	United Kingdom	Unknown	5542119	67	252885	ST1436	1436	-	365	Yes	C	C	None
ERR1878511	ERR1878511	2014	United Kingdom	Unknown	5541883	60	284370	ST1436	1436	-	365	Yes	C	C	None
ERR1878512	ERR1878512	2014	United Kingdom	Unknown	5536829	70	255447	ST1436	1436	-	365	Yes	C	C	None
ERR1878513	ERR1878513	2015	United Kingdom	Unknown	5469260	52	432981	ST2004	2004	-	372	Yes	C	C	None
ERR1878514	ERR1878514	2015	United Kingdom	Unknown	5470683	50	327668	ST2004	2004	-	372	Yes	C	C	None
ERR1878515	ERR1878515	2015	United Kingdom	Unknown	5469768	48	432655	ST2004	2004	-	372	Yes	C	C	None
ERR1878516	ERR1878516	2015	United Kingdom	Unknown	5468013	49	432728	ST2004	2004	-	372	Yes	C	C	None
ERR1878517	ERR1878517	2015	United Kingdom	Unknown	5469866	52	432527	ST2004	2004	-	372	Yes	C	C	None
ERR1878518	ERR1878518	2015	United Kingdom	Unknown	5428321	63	350787	ST268	268	-	372	Yes	C	C	None
ERR1878519	ERR1878519	2015	United Kingdom	Unknown	5428518	61	361455	ST268	268	-	372	Yes	C	C	None
ERR1878520	ERR1878520	2015	United Kingdom	Unknown	5430051	62	350917	ST268	268	-	372	Yes	C	C	None
ERR1878521	ERR1878521	2015	United Kingdom	Unknown	5428469	62	361723	ST268	268	-	372	Yes	C	C	None
ERR1878522	ERR1878522	2015	United Kingdom	Unknown	5594619	55	240650	ST307	307	-	372	Yes	C	C	None
ERR1878523	ERR1878523	2015	United Kingdom	Unknown	5519062	62	271937	ST327	327	-	365	Yes	C	C	None
ERR1878524	ERR1878524	2015	United Kingdom	Unknown	5398326	49	379130	ST307	307	-	372	Yes	C	C	None
ERR1878525	ERR1878525	2015	United Kingdom	Unknown	5396603	53	307842	ST307	307	-	372	Yes	C	C	None
ERR1878526	ERR1878526	2015	United Kingdom	Unknown	5393135	58	214984	ST307	307	-	372	Yes	C	C	None
ERR1878527	ERR1878527	2015	United Kingdom	Unknown	5429096	65	296956	ST268	268	-	372	Yes	C	C	None
ERR1878528	ERR1878528	2014	United Kingdom	Unknown	5540561	68	249784	ST1436	1436	-	365	Yes	C	C	None
ERR1878529	ERR1878529	2014	United Kingdom	Unknown	5544548	65	255447	ST1436	1436	-	365	Yes	C	C	None
ERR1878530	ERR1878530	2014	United Kingdom	Unknown	5544105	63	247651	ST1436	1436	-	365	Yes	C	C	None
ERR1878531	ERR1878531	2015	United Kingdom	Unknown	5427321	61	361973	ST268	268	-	372	Yes	C	C	None
ERR1878532	ERR1878532	2014	United Kingdom	Unknown	5542475	61	258390	ST1436	1436	-	365	Yes	C	C	None
ERR1911016	ERR1911016	2010	Germany	Unknown	5629522	107	199917	ST258	258	KPC-2	367	Yes	C	C	None
ERR1911019	ERR1911019	2010	Germany	Unknown	5633011	120	186205	ST258	258	KPC-2	367	Yes	C	C	None
ERR1911020	ERR1911020	2010	Germany	Unknown	5640215	100	202008	ST258	258	KPC-2	367	Yes	C	C	None
ERR1911021	ERR1911021	2010	Germany	Unknown	5632308	102	203934	ST258	258	KPC-2	367	Yes	C	C	None
ERR1911022	ERR1911022	2010	Germany	Unknown	5618551	102	213601	ST258	258	KPC-2	367	Yes	C	C	None
ERR1911023	ERR1911023	2010	Germany	Unknown	5633955	102	185878	ST258	258	KPC-2	367	Yes	C	C	None
ERR1911024	ERR1911024	2010	Germany	Unknown	5570555	90	200131	ST258	258	KPC-2	367	Yes	C	C	None
ERR1911025	ERR1911025	2010	Germany	Unknown	5617697	110	198010	ST258	258	KPC-2	367	Yes	C	C	None
ERR1911026	ERR1911026	2010	Germany	Unknown	5630297	107	203694	ST258	258	KPC-2	367	Yes	C	C	None
ERR1911027	ERR1911027	2010	Germany	Unknown	5628132	109	213601	ST258	258	KPC-2	367	Yes	C	C	None
ERR1911028	ERR1911028	2010	Germany	Unknown	5616999	110	204395	ST258	258	KPC-2	367	Yes	C	C	None
ERR1911029	ERR1911029	2010	Germany	Unknown	5621240	104	203113	ST258	258	KPC-2	367	Yes	C	C	None
ERR1911030	ERR1911030	2010	Germany	Unknown	5620389	102	200068	ST258	258	KPC-2	367	Yes	C	C	None
ERR1911032	ERR1911032	2010	Germany	Unknown	5569099	107	203710	ST258	258	KPC-2	367	Yes	C	C	None
ERR1911033	ERR1911033	2010	Germany	Unknown	5621811	109	198010	ST258	258	KPC-2	367	Yes	C	C	None
ERR1911034	ERR1911034	2010	Germany	Unknown	5632899	114	171533	ST258	258	KPC-2	367	Yes	C	C	None
ERR1911035	ERR1911035	2010	Germany	Unknown	5624212	103	185878	ST258	258	KPC-2	367	Yes	C	C	None
ERR1911036	ERR1911036	2010	Germany	Unknown	5632588	109	149986	ST258	258	KPC-2	367	Yes	C	C	None
ERR1911037	ERR1911037	2010	Germany	Unknown	5630521	115	198237	ST258	258	KPC-2	367	Yes	C	C	None
ERR1911038	ERR1911038	2010	Germany	Unknown	5632169	111	203710	ST258	258	KPC-2	367	Yes	C	C	None
ERR1911039	ERR1911039	2010	Germany	Unknown	5475334	76	198237	ST258	258	KPC-2	367	Yes	C	C	None
ERR1911040	ERR1911040	2011	Germany	Unknown	5571332	82	213601	ST258	258	KPC-2	367	Yes	C	C	None
ERR1911041	ERR1911041	2011	Germany	Unknown	5622371	91	213182	ST258	258	KPC-2	367	Yes	C	C	None
ERR1911042	ERR1911042	2011	Germany	Unknown	5568147	85	213601	ST258	258	KPC-2	367	Yes	C	C	None
ERR1911043	ERR1911043	2011	Germany	Unknown	5637142	109	198010	ST258	258	KPC-2	367	Yes	C	C	None
ERR1911044	ERR1911044	2011	Germany	Unknown	5569915	85	203694	ST258	258	KPC-2	367	Yes	C	C	None
ERR1911045	ERR1911045	2011	Germany	Unknown	5628022	118	149986	ST258	258	KPC-2	367	Yes	C	C	None
ERR1911046	ERR1911046	2011	Germany	Unknown	5639452	117	203918	ST258	258	KPC-2	367	Yes	C	C	None
ERR1911047	ERR1911047	2011	Germany	Unknown	5633927	114	199750	ST258	258	KPC-2	367	Yes	C	C	None
ERR1911048	ERR1911048	2011	Germany	Unknown	5635317	113	203934	ST258	258	KPC-2	367	Yes	C	C	None
ERR1911049	ERR1911049	2011	Germany	Unknown	5631339	110	213601	ST258	258	KPC-2	367	Yes	C	C	None
ERR1911050	ERR1911050	2011	Germany	Unknown	5520282	76	213601	ST258	258	KPC-2	367	Yes	C	C	None
ERR1911051	ERR1911051	2011	Germany	Unknown	5634161	100	213601	ST258	258	KPC-2	367	Yes	C	C	None
ERR1911052	ERR1911052	2011	Germany	Unknown	5634341	109	203934	ST258	258	KPC-2	367	Yes	C	C	None
ERR1911053	ERR1911053	2011	Germany	Unknown	5567735	96	197134	ST258	258	KPC-2	367	Yes	C	C	None
ERR1911054	ERR1911054	2011	Germany	Unknown	5569940	85	213601	ST258	258	KPC-2	367	Yes	C	C	None
ERR1911055	ERR1911055	2011	Germany	Unknown	5612887	94	213601	ST258	258	KPC-2	367	Yes	C	C	None
ERR1911056	ERR1911056	2011	Germany	Unknown	5622948	109	186205	ST258	258	KPC-2	367	Yes	C	C	None
ERR1911057	ERR1911057	2011	Germany	Unknown	5626132	108	203934	ST258	258	KPC-2	367	Yes	C	C	None
ERR1911058	ERR1911058	2011	Germany	Unknown	5621138	109	203934	ST258	258	KPC-2	367	Yes	C	C	None
ERR1911059	ERR1911059	2011	Germany	Unknown	5569561	80	213601	ST258	258	KPC-2	367	Yes	C	C	None
ERR1911060	ERR1911060	2011	Germany	Unknown	5657421	129	203710	ST258	258	KPC-2	367	Yes	C	C	None
ERR1911061	ERR1911061	2011	Germany	Unknown	5573193	89	200284	ST258	258	KPC-2	367	Yes	C	C	None
ERR1911062	ERR1911062	2011	Germany	Unknown	5570269	88	198998	ST258	258	KPC-2	367	Yes	C	C	None
ERR1911063	ERR1911063	2011	Germany	Unknown	5572752	87	203710	ST258	258	KPC-2	367	Yes	C	C	None
ERR1911064	ERR1911064	2011	Germany	Unknown	5570256	88	202320	ST258	258	KPC-2	367	Yes	C	C	None
ERR1911065	ERR1911065	2011	Germany	Unknown	5571060	84	213601	ST258	258	KPC-2	367	Yes	C	C	None
ERR1911066	ERR1911066	2011	Germany	Unknown	5574497	86	203694	ST258	258	KPC-2	367	Yes	C	C	None
ERR1911067	ERR1911067	2011	Germany	Unknown	5555053	88	203918	ST258	258	KPC-2	367	Yes	C	C	None
ERR1911068	ERR1911068	2012	Germany	Unknown	5592392	112	200053	ST258	258	KPC-2	367	Yes	C	C	None
ERR1911069	ERR1911069	2012	Germany	Unknown	5569667	82	200315	ST258	258	KPC-2	367	Yes	C	C	None
ERR1911070	ERR1911070	2012	Germany	Unknown	5568571	89	213601	ST258	258	KPC-2	367	Yes	C	C	None
ERR1911071	ERR1911071	2012	Germany	Unknown	5570052	87	200068	ST258	258	KPC-2	367	Yes	C	C	None
ERR1911072	ERR1911072	2012	Germany	Unknown	5573414	96	203710	ST258	258	KPC-2	367	Yes	C	C	None
ERR1911073	ERR1911073	2012	Germany	Unknown	5621894	106	200468	ST258	258	KPC-2	367	Yes	C	C	None
ERR1911074	ERR1911074	2012	Germany	Unknown	5632411	100	203934	ST258	258	KPC-2	367	Yes	C	C	None
ERR1911076	ERR1911076	2012	Germany	Unknown	5568207	91	204379	ST258	258	KPC-2	367	Yes	C	C	None
ERR1911077	ERR1911077	2012	Germany	Unknown	5555467	98	186205	ST258	258	KPC-2	367	Yes	C	C	None
ERR1911078	ERR1911078	2012	Germany	Unknown	5630208	114	149639	ST258	258	KPC-2	367	Yes	C	C	None
ERR1911079	ERR1911079	2012	Germany	Unknown	5556665	85	213601	ST258	258	KPC-2	367	Yes	C	C	None
ERR1911080	ERR1911080	2012	Germany	Unknown	5620418	104	203934	ST258	258	KPC-2	367	Yes	C	C	None
ERR1911081	ERR1911081	2012	Germany	Unknown	5562672	91	198010	ST258	258	KPC-2	367	Yes	C	C	None
ERR1911082	ERR1911082	2012	Germany	Unknown	5622163	103	203173	ST258	258	KPC-2	367	Yes	C	C	None
ERR1911083	ERR1911083	2012	Germany	Unknown	5580490	99	213601	ST258	258	KPC-2	367	Yes	C	C	None
ERR1911085	ERR1911085	2011	Germany	Unknown	5576917	86	199917	ST258	258	KPC-2	367	Yes	C	C	None
ERR1911086	ERR1911086	2012	Germany	Unknown	5625927	103	200058	ST258	258	KPC-2	367	Yes	C	C	None
ERR1911087	ERR1911087	2013	Germany	Unknown	5557685	95	199745	ST258	258	KPC-2	367	Yes	C	C	None
ERR1911088	ERR1911088	2012	Germany	Unknown	5556302	93	149639	ST258	258	KPC-2	367	Yes	C	C	None
ERR1911089	ERR1911089	2013	Germany	Unknown	5612971	101	197490	ST258	258	KPC-2	367	Yes	C	C	None
ERR1911090	ERR1911090	2010	Germany	Unknown	5597764	108	204155	ST258	258	KPC-2	367	Yes	C	C	None
ERR1911091	ERR1911091	2011	Germany	Unknown	5569021	87	186205	ST258	258	KPC-2	367	Yes	C	C	None
ERR1911092	ERR1911092	2013	Germany	Unknown	5562568	95	203918	ST258	258	KPC-2	367	Yes	C	C	None
ERR1911093	ERR1911093	2012	Germany	Unknown	5560986	82	204155	ST258	258	KPC-2	367	Yes	C	C	None
ERR1911094	ERR1911094	2013	Germany	Unknown	5554950	89	203934	ST258	258	KPC-2	367	Yes	C	C	None
ERR1911095	ERR1911095	2012	Germany	Unknown	5621297	97	185878	ST258	258	KPC-2	367	Yes	C	C	None
ERR1911096	ERR1911096	2013	Germany	Unknown	5555385	89	213601	ST258	258	KPC-2	367	Yes	C	C	None
ERR1911097	ERR1911097	2013	Germany	Unknown	5554890	90	203694	ST258	258	KPC-2	367	Yes	C	C	None
ERR1911098	ERR1911098	2012	Germany	Unknown	5559353	88	198510	ST258	258	KPC-2	367	Yes	C	C	None
ERR1911100	ERR1911100	2012	Germany	Unknown	5520109	83	203934	ST258	258	KPC-2	367	Yes	C	C	None
ERR1911101	ERR1911101	2013	Germany	Unknown	5554903	98	203918	ST258	258	KPC-2	367	Yes	C	C	None
ERR1911102	ERR1911102	2012	Germany	Unknown	5556109	91	202341	ST258	258	KPC-2	367	Yes	C	C	None
ERR1911103	ERR1911103	2012	Germany	Unknown	5530593	82	199915	ST258	258	KPC-2	367	Yes	C	C	None
ERR1911104	ERR1911104	2011	Germany	Unknown	5571323	97	213601	ST258	258	KPC-2	367	Yes	C	C	None
ERR1911105	ERR1911105	2011	Germany	Unknown	5622233	98	203934	ST258	258	KPC-2	367	Yes	C	C	None
ERR1911106	ERR1911106	2011	Germany	Unknown	5638891	91	213601	ST258	258	KPC-2	367	Yes	C	C	None
ERR1911107	ERR1911107	2011	Germany	Unknown	5627337	101	203694	ST258	258	KPC-2	367	Yes	C	C	None
ERR1911108	ERR1911108	2012	Germany	Unknown	5568717	90	196971	ST258	258	KPC-2	367	Yes	C	C	None
ERR1911109	ERR1911109	2010	Germany	Unknown	5634233	106	203694	ST258	258	KPC-2	367	Yes	C	C	None
ERR1911111	ERR1911111	2012	Germany	Unknown	5626337	97	198010	ST258	258	KPC-2	367	Yes	C	C	None
ERR1911112	ERR1911112	2010	Germany	Unknown	5573101	88	237655	ST258	258	KPC-2	367	Yes	C	C	None
ERR1911113	ERR1911113	2011	Germany	Unknown	5571877	91	197265	ST258	258	KPC-2	367	Yes	C	C	None
ERR1911114	ERR1911114	2012	Germany	Unknown	5573682	108	213601	ST258	258	KPC-2	367	Yes	C	C	None
ERR1911115	ERR1911115	2012	Germany	Unknown	5621105	113	149984	ST258	258	KPC-2	367	Yes	C	C	None
ERR1911116	ERR1911116	2013	Germany	Unknown	5563071	88	232976	ST258	258	KPC-2	367	Yes	C	C	None
ERR1911117	ERR1911117	2010	Germany	Unknown	5613121	90	196971	ST258	258	KPC-2	367	Yes	C	C	None
ERR1911118	ERR1911118	2011	Germany	Unknown	5652495	107	186205	ST258	258	KPC-2	367	Yes	C	C	None
ERR1911119	ERR1911119	2011	Germany	Unknown	5634016	131	185879	ST258	258	KPC-2	367	Yes	C	C	None
ERR1911120	ERR1911120	2012	Germany	Unknown	5557411	81	213601	ST258	258	KPC-2	367	Yes	C	C	None
ERR1911122	ERR1911122	2011	Germany	Unknown	5633608	106	200473	ST258	258	KPC-2	367	Yes	C	C	None
ERR1911123	ERR1911123	2013	Germany	Unknown	5569194	91	200306	ST258	258	KPC-2	367	Yes	C	C	None
ERR1911124	ERR1911124	2010	Germany	Unknown	5635483	106	202987	ST258	258	KPC-2	367	Yes	C	C	None
ERR1911125	ERR1911125	2012	Germany	Unknown	5626464	103	199916	ST258	258	KPC-2	367	Yes	C	C	None
ERR1911126	ERR1911126	2012	Germany	Unknown	5736568	288	152498	ST101	101	-	367	Yes	C	C	GD
ERR1911127	ERR1911127	2012	Germany	Unknown	5569867	89	186205	ST258	258	KPC-2	367	Yes	C	C	None
ERR1911128	ERR1911128	2012	Germany	Unknown	5557025	92	213601	ST258	258	KPC-2	367	Yes	C	C	None
ERR1911129	ERR1911129	2012	Germany	Unknown	5672150	95	186205	ST258	258	KPC-2	367	Yes	C	C	None
ERR1911130	ERR1911130	2010	Germany	Unknown	5566884	87	200466	ST258	258	KPC-2	367	Yes	C	C	None
ERR1911131	ERR1911131	2012	Germany	Unknown	5650184	213	170820	ST101	101	-	367	Yes	C	C	GD
ERR1911132	ERR1911132	2013	Germany	Unknown	5559727	85	200352	ST258	258	KPC-2	367	Yes	C	C	None
ERR1911133	ERR1911133	2012	Germany	Unknown	5623763	98	202320	ST258	258	KPC-2	367	Yes	C	C	None
ERR193670	ERR193670	2010	United Kingdom	Unknown	5302379	85	109994	ST3713	3713	-	365	Yes	C	T	None
ERR1950689	ERR1950689	2012	Spain	Unknown	5547981	194	84112	ST1200	1200	KPC-2	372	Yes	C	C	None
ERR1981101	ERR1981101	2016	Ireland	Unknown	5386891	58	321803	ST111	111	NDM-1	365	Yes	C	C	None
ERR1981102	ERR1981102	2016	Ireland	Unknown	5626008	79	220017	ST11	11	NDM-19	367	Yes	C	C	None
ERR1981103	ERR1981103	2016	Ireland	Unknown	5598045	71	216079	ST3181	3181	NDM-1	365	Yes	C	C	None
ERR1981104	ERR1981104	2016	Ireland	Unknown	5371788	50	348391	ST48	48	NDM-5	370	Yes	C	T	None
ERR2008054	ERR2008054	Unknown	Netherlands	Unknown	5724550	58	314690	ST873	873	NDM-1	Multiple hits found	NA	NA	NA	NA
ERR2008055	ERR2008055	Unknown	Netherlands	Unknown	5719428	55	311449	ST873	873	NDM-1	Multiple hits found	NA	NA	NA	NA
ERR2008056	ERR2008056	Unknown	Netherlands	Unknown	5725285	53	349001	ST873	873	NDM-1	Multiple hits found	NA	NA	NA	NA
ERR2008057	ERR2008057	Unknown	Netherlands	Unknown	5721615	51	311930	ST873	873	NDM-1	Multiple hits found	NA	NA	NA	NA
ERR2008058	ERR2008058	Unknown	Netherlands	Unknown	5721107	50	329452	ST873	873	NDM-1	Multiple hits found	NA	NA	NA	NA
ERR2008059	ERR2008059	Unknown	Netherlands	Unknown	5720263	55	342730	ST873	873	NDM-1	Multiple hits found	NA	NA	NA	NA
ERR2008060	ERR2008060	Unknown	Netherlands	Unknown	5720548	52	342916	ST873	873	NDM-1	Multiple hits found	NA	NA	NA	NA
ERR2008062	ERR2008062	Unknown	Netherlands	Unknown	5719473	51	342567	ST873	873	NDM-1	Multiple hits found	NA	NA	NA	NA
ERR2008063	ERR2008063	Unknown	Netherlands	Unknown	5722710	55	342917	ST873	873	NDM-1	Multiple hits found	NA	NA	NA	NA
ERR2008064	ERR2008064	Unknown	Netherlands	Unknown	5722429	55	314690	ST873	873	NDM-1	Multiple hits found	NA	NA	NA	NA
ERR2008065	ERR2008065	Unknown	Netherlands	Unknown	5721692	48	311842	ST873	873	NDM-1	Multiple hits found	NA	NA	NA	NA
ERR2008066	ERR2008066	Unknown	Netherlands	Unknown	5720125	56	329452	ST873	873	NDM-1	Multiple hits found	NA	NA	NA	NA
ERR2008067	ERR2008067	Unknown	Netherlands	Unknown	5721288	53	311967	ST873	873	NDM-1	Multiple hits found	NA	NA	NA	NA
ERR2008068	ERR2008068	Unknown	Netherlands	Unknown	5719901	51	344037	ST873	873	NDM-1	Multiple hits found	NA	NA	NA	NA
ERR2008069	ERR2008069	Unknown	Netherlands	Unknown	5720295	54	311950	ST873	873	NDM-1	Multiple hits found	NA	NA	NA	NA
ERR2008073	ERR2008073	Unknown	Netherlands	Unknown	5721133	51	329452	ST873	873	NDM-1	Multiple hits found	NA	NA	NA	NA
ERR2008074	ERR2008074	Unknown	Netherlands	Unknown	5719432	51	311714	ST873	873	NDM-1	Multiple hits found	NA	NA	NA	NA
ERR2008077	ERR2008077	Unknown	Netherlands	Unknown	5755748	49	311930	ST873	873	NDM-1	Multiple hits found	NA	NA	NA	NA
ERR2008078	ERR2008078	Unknown	Netherlands	Unknown	5722535	47	349001	ST873	873	NDM-1	Multiple hits found	NA	NA	NA	NA
ERR2008080	ERR2008080	Unknown	Netherlands	Unknown	5706451	45	311926	ST873	873	NDM-1	Multiple hits found	NA	NA	NA	NA
ERR2008082	ERR2008082	Unknown	Netherlands	Unknown	5701957	44	344212	ST873	873	NDM-1	Multiple hits found	NA	NA	NA	NA
ERR2008085	ERR2008085	Unknown	Netherlands	Unknown	5722494	52	329452	ST873	873	NDM-1	Multiple hits found	NA	NA	NA	NA
ERR2008087	ERR2008087	Unknown	Netherlands	Unknown	5711575	46	349001	ST873	873	NDM-1	Multiple hits found	NA	NA	NA	NA
ERR2008088	ERR2008088	Unknown	Netherlands	Unknown	5722165	50	342524	ST873	873	NDM-1	Multiple hits found	NA	NA	NA	NA
ERR2008089	ERR2008089	Unknown	Netherlands	Unknown	5721534	55	369759	ST873	873	NDM-1	Multiple hits found	NA	NA	NA	NA
ERR2008090	ERR2008090	Unknown	Netherlands	Unknown	5703332	42	329452	ST873	873	NDM-1	Multiple hits found	NA	NA	NA	NA
ERR2008091	ERR2008091	Unknown	Netherlands	Unknown	5704924	56	251831	ST873	873	NDM-1	Multiple hits found	NA	NA	NA	NA
ERR2008092	ERR2008092	Unknown	Netherlands	Unknown	5776669	70	311495	ST873	873	NDM-1	Multiple hits found	NA	NA	NA	NA
ERR2008093	ERR2008093	Unknown	Netherlands	Unknown	5785241	116	311258	ST873	873	NDM-1	Multiple hits found	NA	NA	NA	NA
ERR2008094	ERR2008094	Unknown	Netherlands	Unknown	5721980	59	266453	ST873	873	NDM-1	Multiple hits found	NA	NA	NA	NA
ERR2008095	ERR2008095	Unknown	Netherlands	Unknown	5720635	59	244473	ST873	873	NDM-1	Multiple hits found	NA	NA	NA	NA
ERR2008096	ERR2008096	Unknown	Netherlands	Unknown	5706236	54	343073	ST873	873	NDM-1	Multiple hits found	NA	NA	NA	NA
ERR2008097	ERR2008097	Unknown	Netherlands	Unknown	5713241	48	314690	ST873	873	NDM-1	Multiple hits found	NA	NA	NA	NA
ERR2106417	ERR2106417	2017	Ireland	Unknown	5611101	96	231886	ST14	14	OXA-48	365	Yes	C	C	None
ERR2106418	ERR2106418	2017	Ireland	Unknown	5713874	101	189640	ST528	528	OXA-48	372	Yes	C	C	None
ERR2106419	ERR2106419	2017	Ireland	Unknown	5521338	97	168339	ST11	11	NDM-1	367	Yes	C	C	None
ERR2106420	ERR2106420	2017	Ireland	Unknown	5519534	71	287063	ST2974	2974	OXA-48	367	Yes	C	C	None
ERR2106615	ERR2106615	2017	Ireland	Unknown	5533906	83	208530	ST512	512	KPC-3	369	Yes	C	C	GD
ERR2109180	ERR2109180	2017	Ireland	Unknown	5509922	66	238891	ST14	14	OXA-48	365	Yes	C	C	None
ERR2109182	ERR2109182	2016	Ireland	Unknown	5635534	117	358825	ST323	323	KPC-2	372	Yes	C	C	None
ERR2109183	ERR2109183	2017	Ireland	Unknown	5566877	91	198334	ST512	512	KPC-3	369	Yes	C	C	GD
ERR2109184	ERR2109184	2016	Ireland	Unknown	5531103	63	244785	ST307	307	NDM-1	372	Yes	C	C	None
ERR2118023	ERR2118023	2016	Ireland	Unknown	5801363	94	321059	ST25	25	OXA-48	Multiple hits found	NA	NA	NA	NA
ERR2118024	ERR2118024	2016	Ireland	Unknown	5170303	51	273171	ST441	441	OXA-181	372	Yes	C	C	None
ERR2118025	ERR2118025	2016	Ireland	Unknown	5430151	51	501356	ST48	48	NDM-5;OXA-48	370	Yes	C	C	None
ERR2118026	ERR2118026	2016	Ireland	Unknown	5819290	78	187745	ST111	111	NDM-1	365	Yes	C	C	None
ERR2118027	ERR2118027	2016	Ireland	Unknown	5369175	49	348345	ST48	48	NDM-5	370	Yes	C	C	None
ERR2118028	ERR2118028	2016	Ireland	Unknown	5369209	45	372658	ST48	48	NDM-5	370	Yes	C	C	None
ERR2118029	ERR2118029	2017	Ireland	Unknown	5272246	51	349627	ST309	309	OXA-48	367	Yes	C	C	None
ERR2118030	ERR2118030	2017	Ireland	Unknown	5272941	51	361969	ST309	309	OXA-48	367	Yes	C	C	None
ERR2118031	ERR2118031	2017	Ireland	Unknown	5629102	80	273276	ST3521	3521	OXA-48	367	Yes	C	C	None
ERR2118032	ERR2118032	2017	Ireland	Unknown	5503520	54	371996	ST336	336	OXA-48	364	Yes	C	C	None
ERR2118034	ERR2118034	2017	Ireland	Unknown	5389478	96	165982	ST11	11	OXA-48	367	Yes	C	C	None
ERR2118035	ERR2118035	2017	Ireland	Unknown	5390018	95	165982	ST11	11	OXA-48	367	Yes	C	C	None
ERR2118036	ERR2118036	2017	Ireland	Unknown	5681164	82	197805	ST151	151	OXA-48	365	Yes	C	C	None
ERR2118037	ERR2118037	2017	Ireland	Unknown	5643165	99	371750	ST323	323	KPC-2	372	Yes	C	C	None
ERR2118038	ERR2118038	2017	Ireland	Unknown	5690098	117	197176	ST258	258	KPC-3	369	Yes	C	C	GD
ERR2118039	ERR2118039	2017	Ireland	Unknown	5713874	101	189640	ST528	528	OXA-48	372	Yes	C	C	None
ERR2118040	ERR2118040	2017	Ireland	Unknown	5611101	96	231886	ST14	14	OXA-48	365	Yes	C	C	None
ERR2130428	ERR2130428	2016	Ireland	Unknown	5370813	48	466436	ST48	48	NDM-5	370	Yes	C	C	None
ERR2189827	ERR2189827	Unknown	Poland	Unknown	5734063	220	237704	ST512	512	KPC-3	369	Yes	C	C	GD
ERR2189828	ERR2189828	Unknown	Poland	Unknown	5631988	81	237704	ST512	512	KPC-3	369	Yes	C	C	GD
ERR2189829	ERR2189829	Unknown	Poland	Unknown	5479085	66	228976	ST15	15	NDM-1	367	Yes	C	C	None
ERR2189830	ERR2189830	Unknown	Poland	Unknown	5479085	66	228976	ST15	15	NDM-1	367	Yes	C	C	None
ERR2189837	ERR2189837	Unknown	Singapore	Unknown	5629170	137	135343	ST512	512	KPC-3	369	Yes	C	C	GD
ERR2189838	ERR2189838	Unknown	Singapore	Unknown	5626294	124	152990	ST512	512	KPC-3	369	Yes	C	C	GD
ERR2189839	ERR2189839	Unknown	Singapore	Unknown	5483246	80	242213	ST15	15	NDM-1	367	Yes	C	C	None
ERR2189840	ERR2189840	Unknown	Singapore	Unknown	5474258	117	154614	ST15	15	NDM-1	367	Yes	C	C	None
ERR2189845	ERR2189845	Unknown	Singapore	Unknown	5626386	94	203710	ST512	512	KPC-3	369	Yes	C	C	GD
ERR2189846	ERR2189846	Unknown	Singapore	Unknown	5626157	93	203934	ST512	512	KPC-3	369	Yes	C	C	GD
ERR2189847	ERR2189847	Unknown	Singapore	Unknown	5474199	62	242058	ST15	15	NDM-1	367	Yes	C	C	None
ERR2189848	ERR2189848	Unknown	Singapore	Unknown	5474187	64	230659	ST15	15	NDM-1	367	Yes	C	C	None
ERR2189857	ERR2189857	Unknown	Switzerland	Unknown	5633508	87	213048	ST512	512	KPC-3	369	Yes	C	C	GD
ERR2189858	ERR2189858	Unknown	Switzerland	Unknown	5633267	86	237704	ST512	512	KPC-3	369	Yes	C	C	GD
ERR2189859	ERR2189859	Unknown	Switzerland	Unknown	5481151	69	187094	ST15	15	NDM-1	367	Yes	C	C	None
ERR2189860	ERR2189860	Unknown	Switzerland	Unknown	5480203	67	228113	ST15	15	NDM-1	367	Yes	C	C	None
ERR2189861	ERR2189861	Unknown	United Kingdom	Unknown	5613503	125	157307	ST512	512	KPC-3	369	Yes	C	C	GD
ERR2189862	ERR2189862	Unknown	United Kingdom	Unknown	5620601	147	115546	ST512	512	KPC-3	369	Yes	C	C	GD
ERR2189864	ERR2189864	Unknown	United Kingdom	Unknown	5480990	70	201051	ST15	15	NDM-1	367	Yes	C	C	None
ERR2189900	ERR2189900	Unknown	USA	Unknown	5626382	126	167411	ST512	512	KPC-3	369	Yes	C	C	GD
ERR2189901	ERR2189901	Unknown	USA	Unknown	5630792	100	204412	ST512	512	KPC-3	369	Yes	C	C	GD
ERR2189902	ERR2189902	Unknown	USA	Unknown	5478595	119	101858	ST15	15	NDM-1	367	Yes	C	C	None
ERR2189903	ERR2189903	Unknown	USA	Unknown	5477054	80	177072	ST15	15	NDM-1	367	Yes	C	C	None
ERR2189912	ERR2189912	Unknown	USA	Unknown	5626856	142	92094	ST512	512	KPC-3	369	Yes	C	C	GD
ERR2189913	ERR2189913	Unknown	USA	Unknown	5678342	178	70291	ST512	512	KPC-3	369	Yes	C	C	GD
ERR2189914	ERR2189914	Unknown	USA	Unknown	5475641	101	121081	ST15	15	NDM-1	367	Yes	C	C	None
ERR2189915	ERR2189915	Unknown	USA	Unknown	5450178	272	44369	ST15	15	NDM-1	367	Yes	C	C	None
ERR2189924	ERR2189924	Unknown	USA	Unknown	5632914	85	231049	ST512	512	KPC-3	369	Yes	C	C	GD
ERR2189925	ERR2189925	Unknown	USA	Unknown	5634035	82	231240	ST512	512	KPC-3	369	Yes	C	C	GD
ERR2189926	ERR2189926	Unknown	USA	Unknown	5482241	71	201128	ST15	15	NDM-1	367	Yes	C	C	None
ERR2189927	ERR2189927	Unknown	USA	Unknown	5481020	70	284545	ST15	15	NDM-1	367	Yes	C	C	None
ERR2189936	ERR2189936	Unknown	Australia	Unknown	5615199	148	144113	ST512	512	KPC-3	369	Yes	C	C	GD
ERR2189937	ERR2189937	Unknown	Australia	Unknown	5621782	106	204171	ST512	512	KPC-3	369	Yes	C	C	GD
ERR2189938	ERR2189938	Unknown	Australia	Unknown	5462480	121	113175	ST15	15	NDM-1	367	Yes	C	C	None
ERR2189939	ERR2189939	Unknown	Australia	Unknown	5467892	85	177075	ST15	15	NDM-1	367	Yes	C	C	None
ERR2189948	ERR2189948	Unknown	Australia	Unknown	5623058	105	196517	ST512	512	KPC-3	369	Yes	C	C	GD
ERR2189949	ERR2189949	Unknown	Australia	Unknown	5627501	97	212815	ST512	512	KPC-3	369	Yes	C	C	GD
ERR2189950	ERR2189950	Unknown	Australia	Unknown	5466555	72	202370	ST15	15	NDM-1	367	Yes	C	C	None
ERR2189951	ERR2189951	Unknown	Australia	Unknown	5475126	80	202028	ST15	15	NDM-1	367	Yes	C	C	None
ERR2189960	ERR2189960	Unknown	Australia	Unknown	5620112	106	176780	ST512	512	KPC-3	369	Yes	C	C	GD
ERR2189961	ERR2189961	Unknown	Australia	Unknown	5621574	103	198233	ST512	512	KPC-3	369	Yes	C	C	GD
ERR2189962	ERR2189962	Unknown	Australia	Unknown	5463202	91	176943	ST15	15	NDM-1	367	Yes	C	C	None
ERR2189963	ERR2189963	Unknown	Australia	Unknown	5470288	71	201981	ST15	15	NDM-1	367	Yes	C	C	None
ERR2189972	ERR2189972	Unknown	Austria	Unknown	5633718	86	237704	ST512	512	KPC-3	369	Yes	C	C	GD
ERR2189973	ERR2189973	Unknown	Austria	Unknown	5631436	92	213048	ST512	512	KPC-3	369	Yes	C	C	GD
ERR2189974	ERR2189974	Unknown	Austria	Unknown	5486317	69	201591	ST15	15	NDM-1	367	Yes	C	C	None
ERR2189975	ERR2189975	Unknown	Austria	Unknown	5477922	76	226072	ST15	15	NDM-1	367	Yes	C	C	None
ERR2189984	ERR2189984	Unknown	Belgium	Unknown	5631888	94	215295	ST512	512	KPC-3	369	Yes	C	C	GD
ERR2189985	ERR2189985	Unknown	Belgium	Unknown	5629473	91	236595	ST512	512	KPC-3	369	Yes	C	C	GD
ERR2189986	ERR2189986	Unknown	Belgium	Unknown	5479795	67	230131	ST15	15	NDM-1	367	Yes	C	C	None
ERR2189987	ERR2189987	Unknown	Belgium	Unknown	5478196	71	229230	ST15	15	NDM-1	367	Yes	C	C	None
ERR2190002	ERR2190002	Unknown	Canada	Unknown	5632402	92	215299	ST512	512	KPC-3	369	Yes	C	C	GD
ERR2190003	ERR2190003	Unknown	Canada	Unknown	5628476	99	232745	ST512	512	KPC-3	369	Yes	C	C	GD
ERR2190004	ERR2190004	Unknown	Canada	Unknown	5480984	76	226102	ST15	15	NDM-1	367	Yes	C	C	None
ERR2190005	ERR2190005	Unknown	Canada	Unknown	5478851	70	241971	ST15	15	NDM-1	367	Yes	C	C	None
ERR2190014	ERR2190014	Unknown	Canada	Unknown	5635901	74	248096	ST512	512	KPC-3	369	Yes	C	C	GD
ERR2190015	ERR2190015	Unknown	Canada	Unknown	5634877	78	237704	ST512	512	KPC-3	369	Yes	C	C	GD
ERR2190016	ERR2190016	Unknown	Canada	Unknown	5482629	60	362138	ST15	15	NDM-1	367	Yes	C	C	None
ERR2190017	ERR2190017	Unknown	Canada	Unknown	5482014	61	362138	ST15	15	NDM-1	367	Yes	C	C	None
ERR2190024	ERR2190024	Unknown	Denmark	Unknown	5624541	102	176777	ST512	512	KPC-3	369	Yes	C	C	GD
ERR2190025	ERR2190025	Unknown	Denmark	Unknown	5621691	109	176780	ST512	512	KPC-3	369	Yes	C	C	GD
ERR2190026	ERR2190026	Unknown	Denmark	Unknown	5467599	91	151675	ST15	15	NDM-1	367	Yes	C	C	None
ERR2190044	ERR2190044	Unknown	Denmark	Unknown	5633758	99	203875	ST512	512	KPC-3	369	Yes	C	C	GD
ERR2190045	ERR2190045	Unknown	Denmark	Unknown	5632290	93	237704	ST512	512	KPC-3	369	Yes	C	C	GD
ERR2190046	ERR2190046	Unknown	Denmark	Unknown	5480322	77	190510	ST15	15	NDM-1	367	Yes	C	C	None
ERR2190047	ERR2190047	Unknown	Denmark	Unknown	5479652	72	286219	ST15	15	NDM-1	367	Yes	C	C	None
ERR2190056	ERR2190056	Unknown	Finland	Unknown	5632018	93	214859	ST512	512	KPC-3	369	Yes	C	C	GD
ERR2190057	ERR2190057	Unknown	Finland	Unknown	5623997	111	197154	ST512	512	KPC-3	369	Yes	C	C	GD
ERR2190058	ERR2190058	Unknown	Finland	Unknown	5472121	78	201981	ST15	15	NDM-1	367	Yes	C	C	None
ERR2190059	ERR2190059	Unknown	Finland	Unknown	5481147	76	202029	ST15	15	NDM-1	367	Yes	C	C	None
ERR2190068	ERR2190068	Unknown	France	Unknown	5626182	117	167358	ST512	512	KPC-3	369	Yes	C	C	GD
ERR2190069	ERR2190069	Unknown	France	Unknown	5627655	115	214214	ST512	512	KPC-3	369	Yes	C	C	GD
ERR2190070	ERR2190070	Unknown	France	Unknown	5474410	114	150175	ST15	15	NDM-1	367	Yes	C	C	None
ERR2190071	ERR2190071	Unknown	France	Unknown	5475660	98	177172	ST15	15	NDM-1	367	Yes	C	C	None
ERR2190080	ERR2190080	Unknown	Germany	Unknown	5634220	86	231049	ST512	512	KPC-3	369	Yes	C	C	GD
ERR2190081	ERR2190081	Unknown	Germany	Unknown	5633674	84	237704	ST512	512	KPC-3	369	Yes	C	C	GD
ERR2190082	ERR2190082	Unknown	Germany	Unknown	5478803	63	284536	ST15	15	NDM-1	367	Yes	C	C	None
ERR2190083	ERR2190083	Unknown	Germany	Unknown	5482254	62	294671	ST15	15	NDM-1	367	Yes	C	C	None
ERR2190095	ERR2190095	Unknown	Germany	Unknown	5446849	313	35077	ST15	15	NDM-1	367	Yes	C	C	None
ERR2190104	ERR2190104	Unknown	Germany	Unknown	5631145	100	179667	ST512	512	KPC-3	369	Yes	C	C	GD
ERR2190105	ERR2190105	Unknown	Germany	Unknown	5626422	164	87088	ST512	512	KPC-3	369	Yes	C	C	GD
ERR2190106	ERR2190106	Unknown	Germany	Unknown	5482275	84	170242	ST15	15	NDM-1	367	Yes	C	C	None
ERR2190107	ERR2190107	Unknown	Germany	Unknown	5476516	100	157486	ST15	15	NDM-1	367	Yes	C	C	None
ERR2190112	ERR2190112	Unknown	Hong Kong	Unknown	5628176	88	237704	ST512	512	KPC-3	369	Yes	C	C	GD
ERR2190113	ERR2190113	Unknown	Hong Kong	Unknown	5627628	86	223470	ST512	512	KPC-3	369	Yes	C	C	GD
ERR2190114	ERR2190114	Unknown	Hong Kong	Unknown	5476996	64	293219	ST15	15	NDM-1	367	Yes	C	C	None
ERR2190115	ERR2190115	Unknown	Hong Kong	Unknown	5478621	66	224171	ST15	15	NDM-1	367	Yes	C	C	None
ERR2190124	ERR2190124	Unknown	Italy	Unknown	5634916	83	237704	ST512	512	KPC-3	369	Yes	C	C	GD
ERR2190125	ERR2190125	Unknown	Italy	Unknown	5636876	83	231049	ST512	512	KPC-3	369	Yes	C	C	GD
ERR2190126	ERR2190126	Unknown	Italy	Unknown	5483755	66	229955	ST15	15	NDM-1	367	Yes	C	C	None
ERR2190127	ERR2190127	Unknown	Italy	Unknown	5480698	65	286219	ST15	15	NDM-1	367	Yes	C	C	None
ERR2190136	ERR2190136	Unknown	Italy	Unknown	5629240	112	213048	ST512	512	KPC-3	369	Yes	C	C	GD
ERR2190137	ERR2190137	Unknown	Italy	Unknown	5626978	111	176828	ST512	512	KPC-3	369	Yes	C	C	GD
ERR2190138	ERR2190138	Unknown	Italy	Unknown	5477848	105	152569	ST15	15	NDM-1	367	Yes	C	C	None
ERR2190139	ERR2190139	Unknown	Italy	Unknown	5467143	130	112690	ST15	15	NDM-1	367	Yes	C	C	None
ERR2190156	ERR2190156	Unknown	Italy	Unknown	5638927	90	237704	ST512	512	KPC-3	369	Yes	C	C	GD
ERR2190157	ERR2190157	Unknown	Italy	Unknown	5632708	96	237703	ST512	512	KPC-3	369	Yes	C	C	GD
ERR2190158	ERR2190158	Unknown	Italy	Unknown	5480134	82	185895	ST15	15	NDM-1	367	Yes	C	C	None
ERR2190159	ERR2190159	Unknown	Italy	Unknown	5479731	76	286219	ST15	15	NDM-1	367	Yes	C	C	None
ERR2190164	ERR2190164	Unknown	Italy	Unknown	5621178	103	186005	ST512	512	KPC-3	369	Yes	C	C	GD
ERR2190165	ERR2190165	Unknown	Italy	Unknown	5621952	105	197908	ST512	512	KPC-3	369	Yes	C	C	GD
ERR2190166	ERR2190166	Unknown	Italy	Unknown	5473530	82	176792	ST15	15	NDM-1	367	Yes	C	C	None
ERR2190167	ERR2190167	Unknown	Italy	Unknown	5470990	75	201981	ST15	15	NDM-1	367	Yes	C	C	None
ERR2190202	ERR2190202	Unknown	Luxembourg	Unknown	5633338	88	203875	ST512	512	KPC-3	369	Yes	C	C	GD
ERR2190203	ERR2190203	Unknown	Luxembourg	Unknown	5631709	87	213048	ST512	512	KPC-3	369	Yes	C	C	GD
ERR2190204	ERR2190204	Unknown	Luxembourg	Unknown	5481899	68	227630	ST15	15	NDM-1	367	Yes	C	C	None
ERR2190205	ERR2190205	Unknown	Luxembourg	Unknown	5477276	83	170438	ST15	15	NDM-1	367	Yes	C	C	None
ERR2190210	ERR2190210	Unknown	Mexico	Unknown	5625982	95	203994	ST512	512	KPC-3	369	Yes	C	C	GD
ERR2190211	ERR2190211	Unknown	Mexico	Unknown	5611628	152	124844	ST512	512	KPC-3	369	Yes	C	C	GD
ERR2190212	ERR2190212	Unknown	Mexico	Unknown	5465693	95	151676	ST15	15	NDM-1	367	Yes	C	C	None
ERR2190213	ERR2190213	Unknown	Mexico	Unknown	5463282	108	138633	ST15	15	NDM-1	367	Yes	C	C	None
ERR2190221	ERR2190221	Unknown	Netherlands	Unknown	5630708	120	120626	ST512	512	KPC-3	369	Yes	C	C	GD
ERR2190222	ERR2190222	Unknown	Netherlands	Unknown	5631237	93	231049	ST512	512	KPC-3	369	Yes	C	C	GD
ERR2190223	ERR2190223	Unknown	Netherlands	Unknown	5485790	82	229819	ST15	15	NDM-1	367	Yes	C	C	None
ERR2190224	ERR2190224	Unknown	Netherlands	Unknown	5480664	74	202029	ST15	15	NDM-1	367	Yes	C	C	None
ERR2232559	ERR2232559	2015	Germany	Human	5547361	59	293742	ST16	16	-	365	Yes	C	C	None
ERR2232560	ERR2232560	2015	Germany	Human	5665834	61	268443	ST397	397	-	372	Yes	C	C	None
ERR2272685	ERR2272685	2011	Spain	Unknown	5384931	52	323695	ST5	5	-	373	Yes	C	C	None
ERR2272686	ERR2272686	2009	Spain	Unknown	5488936	38	366139	ST5	5	-	373	Yes	C	C	None
ERR2272687	ERR2272687	2013	Spain	Unknown	5352606	52	265745	ST416	416	-	365	Yes	C	C	None
ERR2273886	ERR2273886	2015	Brazil	Unknown	5674559	96	203875	ST11	11	KPC-2	369	Yes	C	C	GD
ERR2276758	ERR2276758	2014	Cambodia	Unknown	5581765	95	209241	ST1411	1411	-	365	Yes	C	C	None
ERR2303388	ERR2303388	2014	Cambodia	Unknown	5829919	157	140869	ST502	502	-	372	Yes	C	C	None
ERR2303389	ERR2303389	2014	Cambodia	Unknown	5601191	137	156195	ST252	252	-	367	Yes	C	C	None
ERR2303390	ERR2303390	2014	Cambodia	Unknown	5824195	126	155256	ST309	309	-	367	Yes	C	C	None
ERR2303391	ERR2303391	2014	Cambodia	Unknown	5813370	99	190880	ST29	29	-	364	Yes	C	C	None
ERR2303392	ERR2303392	2014	Cambodia	Unknown	5688253	93	140549	ST309	309	-	367	Yes	C	C	None
ERR2303393	ERR2303393	2014	Cambodia	Unknown	5645382	175	107164	ST1411	1411	-	365	Yes	C	C	None
ERR2303394	ERR2303394	2014	Cambodia	Unknown	5722982	120	135110	ST950	950	-	373	Yes	C	C	None
ERR2303395	ERR2303395	2014	Cambodia	Unknown	5726040	128	135413	ST950	950	-	373	Yes	C	C	None
ERR2303396	ERR2303396	2014	Cambodia	Unknown	5445217	173	92898	ST1047	1047	-	372	Yes	C	C	None
ERR2303397	ERR2303397	2014	Cambodia	Unknown	5553608	142	118312	ST1035	1035	-	365	Yes	C	C	None
ERR2303398	ERR2303398	2014	Cambodia	Unknown	5884422	159	145724	ST163	163	-	370	Yes	C	C	None
ERR2303399	ERR2303399	2014	Cambodia	Unknown	5567066	135	133829	ST1047	1047	-	372	Yes	C	C	None
ERR2303400	ERR2303400	2014	Cambodia	Unknown	5734183	126	158264	ST950	950	-	373	Yes	C	C	None
ERR2303401	ERR2303401	2014	Cambodia	Unknown	5486407	138	131467	ST1047	1047	-	372	Yes	C	C	None
ERR2303402	ERR2303402	2014	Cambodia	Unknown	5601243	143	136589	ST1047	1047	-	372	Yes	C	C	None
ERR2303403	ERR2303403	2014	Cambodia	Unknown	5603917	142	133827	ST1047	1047	-	372	Yes	C	C	None
ERR2303404	ERR2303404	2014	Cambodia	Unknown	5457318	128	148245	ST1047	1047	-	372	Yes	C	C	None
ERR2303405	ERR2303405	2014	Cambodia	Unknown	5565483	114	201503	ST244	244	-	367	Yes	C	C	None
ERR2303406	ERR2303406	2014	Cambodia	Unknown	5853283	79	237740	ST394	394	-	372	Yes	C	C	None
ERR2303407	ERR2303407	2014	Cambodia	Unknown	5485691	143	131438	ST1047	1047	-	372	Yes	C	C	None
ERR2303408	ERR2303408	2014	Cambodia	Unknown	5465592	129	136587	ST1047	1047	-	372	Yes	C	C	None
ERR2303409	ERR2303409	2014	Cambodia	Unknown	5516579	133	167054	ST409	409	-	365	Yes	C	C	None
ERR2303410	ERR2303410	2014	Cambodia	Unknown	5576110	121	150193	ST626	626	-	365	Yes	C	C	None
ERR2303411	ERR2303411	2014	Cambodia	Unknown	5591395	144	139981	ST409	409	-	365	Yes	C	C	None
ERR2303412	ERR2303412	2014	Cambodia	Unknown	5470564	90	176408	ST15	15	-	365	Yes	C	C	None
ERR2303413	ERR2303413	2013	Cambodia	Unknown	5534058	94	284441	ST17-1LV	5e1c2d34a5b0806d17554cf7d54e250436f166e0	-	373	Yes	C	C	None
ERR2303414	ERR2303414	2014	Cambodia	Unknown	5626404	85	296579	ST17	17	-	364	Yes	C	C	None
ERR2303415	ERR2303415	2014	Cambodia	Unknown	5536525	98	165374	ST15	15	-	365	Yes	C	C	None
ERR2303416	ERR2303416	2014	Cambodia	Unknown	5747170	133	205078	ST950	950	-	373	Yes	C	C	None
ERR2303417	ERR2303417	2014	Cambodia	Unknown	5617117	136	171373	ST252	252	-	367	Yes	C	C	None
ERR2303418	ERR2303418	2014	Cambodia	Unknown	5850253	97	235969	ST394	394	-	372	Yes	C	C	None
ERR2303419	ERR2303419	2014	Cambodia	Unknown	5589599	149	180025	ST409	409	-	365	Yes	C	C	None
ERR2303420	ERR2303420	2014	Cambodia	Unknown	5546243	100	189233	ST29	29	-	364	Yes	C	C	None
ERR2303421	ERR2303421	2014	Cambodia	Unknown	5550602	80	248995	ST17	17	-	364	Yes	C	C	None
ERR2303422	ERR2303422	2014	Cambodia	Unknown	5545698	75	231505	ST29	29	-	364	Yes	C	C	None
ERR2303423	ERR2303423	2014	Cambodia	Unknown	5487824	133	136587	ST1047	1047	-	372	Yes	C	C	None
ERR2303424	ERR2303424	2014	Cambodia	Unknown	5449772	137	148740	ST1047	1047	-	372	Yes	C	C	None
ERR2303425	ERR2303425	2014	Cambodia	Unknown	5570651	187	93185	ST1047	1047	-	372	Yes	C	C	None
ERR2303426	ERR2303426	2014	Cambodia	Unknown	5573637	92	240427	ST626	626	-	365	Yes	C	C	None
ERR2303427	ERR2303427	2014	Cambodia	Unknown	5488687	121	148022	ST1047	1047	-	372	Yes	C	C	None
ERR2303428	ERR2303428	2014	Cambodia	Unknown	5529285	145	180290	ST409	409	-	365	Yes	C	C	None
ERR2303429	ERR2303429	2014	Cambodia	Unknown	5495825	131	166002	ST1047	1047	-	372	Yes	C	C	None
ERR2303430	ERR2303430	2014	Cambodia	Unknown	5486583	128	148405	ST1047	1047	-	372	Yes	C	C	None
ERR2303431	ERR2303431	2014	Cambodia	Unknown	5458497	116	148022	ST1047	1047	-	372	Yes	C	C	None
ERR2303432	ERR2303432	2014	Cambodia	Unknown	5512568	122	180026	ST409	409	-	365	Yes	C	C	None
ERR2303433	ERR2303433	2013	Cambodia	Unknown	5427310	96	247829	ST20	20	-	367	Yes	C	C	None
ERR2303434	ERR2303434	2014	Cambodia	Unknown	5573600	87	254187	ST626	626	-	365	Yes	C	C	None
ERR2303435	ERR2303435	2014	Cambodia	Unknown	5585718	95	182934	ST1411	1411	-	365	Yes	C	C	None
ERR2303436	ERR2303436	2014	Cambodia	Unknown	5449994	120	102965	ST101	101	-	365	Yes	C	C	None
ERR2303437	ERR2303437	2014	Cambodia	Unknown	5570094	102	229190	ST244	244	-	367	Yes	C	C	None
ERR2303438	ERR2303438	2014	Cambodia	Unknown	5577062	86	237034	ST626	626	-	365	Yes	C	C	None
ERR2303439	ERR2303439	2014	Cambodia	Unknown	5484066	134	131498	ST1047	1047	-	372	Yes	C	C	None
ERR2303440	ERR2303440	2014	Cambodia	Unknown	5545814	73	235534	ST29	29	-	364	Yes	C	C	None
ERR2303441	ERR2303441	2014	Cambodia	Unknown	5506334	129	143590	ST409	409	-	365	Yes	C	C	None
ERR2303442	ERR2303442	2014	Cambodia	Unknown	5544992	82	231409	ST29	29	-	364	Yes	C	C	None
ERR2303443	ERR2303443	2014	Cambodia	Unknown	5540966	58	287011	ST76	76	-	370	Yes	C	C	None
ERR2303444	ERR2303444	2014	Cambodia	Unknown	5460480	61	350793	ST101	101	-	365	Yes	C	C	None
ERR2303445	ERR2303445	2014	Cambodia	Unknown	5552251	73	367710	ST17	17	-	364	Yes	C	C	None
ERR2303446	ERR2303446	2014	Cambodia	Unknown	5539220	118	198522	ST37	37	-	367	Yes	C	C	None
ERR2303447	ERR2303447	2014	Cambodia	Unknown	5408467	41	438580	ST432	432	-	367	Yes	C	C	None
ERR2303448	ERR2303448	2014	Cambodia	Unknown	5554110	112	171373	ST252	252	-	367	Yes	C	C	None
ERR2303449	ERR2303449	2014	Cambodia	Unknown	5627143	73	271752	ST896	896	-	372	Yes	C	C	None
ERR2303450	ERR2303450	2014	Cambodia	Unknown	5684782	156	290210	ST37	37	-	367	Yes	C	C	None
ERR2303451	ERR2303451	2014	Cambodia	Unknown	5512457	86	369510	ST17-1LV	5e1c2d34a5b0806d17554cf7d54e250436f166e0	-	373	Yes	C	C	None
ERR2303452	ERR2303452	2014	Cambodia	Unknown	5623840	95	273456	ST490	490	-	370	Yes	C	C	None
ERR2303453	ERR2303453	2014	Cambodia	Unknown	5563337	68	302185	ST17	17	-	364	Yes	C	C	None
ERR2303454	ERR2303454	2014	Cambodia	Unknown	5500346	88	275548	ST101	101	-	365	Yes	C	C	None
ERR2303455	ERR2303455	2014	Cambodia	Unknown	5546764	77	235532	ST29	29	-	364	Yes	C	C	None
ERR2303456	ERR2303456	2014	Cambodia	Unknown	5460571	66	202338	ST101	101	-	365	Yes	C	C	None
ERR2303457	ERR2303457	2014	Cambodia	Unknown	5483503	176	121537	ST1047	1047	-	372	Yes	C	C	None
ERR2303458	ERR2303458	2014	Cambodia	Unknown	5521889	104	174251	ST409	409	-	365	Yes	C	C	None
ERR2303459	ERR2303459	2014	Cambodia	Unknown	5460625	59	275886	ST101	101	-	365	Yes	C	C	None
ERR2303460	ERR2303460	2014	Cambodia	Unknown	5561556	93	192324	ST626	626	-	365	Yes	C	C	None
ERR2303461	ERR2303461	2014	Cambodia	Unknown	5684069	154	253937	ST37	37	-	367	Yes	C	C	None
ERR2303462	ERR2303462	2014	Cambodia	Unknown	5463229	57	310590	ST101	101	-	365	Yes	C	C	None
ERR2303463	ERR2303463	2014	Cambodia	Unknown	5295720	117	121500	ST1035	1035	-	365	Yes	C	C	None
ERR2303464	ERR2303464	2014	Cambodia	Unknown	5459270	62	263783	ST101	101	-	365	Yes	C	C	None
ERR2303465	ERR2303465	2014	Cambodia	Unknown	5649063	75	286217	ST896	896	-	372	Yes	C	C	None
ERR2303466	ERR2303466	2014	Cambodia	Unknown	5528471	105	201269	ST37	37	-	367	Yes	C	C	None
ERR2303467	ERR2303467	2014	Cambodia	Unknown	5405402	45	302400	ST432	432	-	367	Yes	C	C	None
ERR2303468	ERR2303468	2014	Cambodia	Unknown	5637502	71	326903	ST896	896	-	372	Yes	C	C	None
ERR2303469	ERR2303469	2014	Cambodia	Unknown	5581765	95	209241	ST1411	1411	-	365	Yes	C	C	None
ERR2303470	ERR2303470	2014	Cambodia	Unknown	5460013	69	202331	ST101	101	-	365	Yes	C	C	None
ERR2303471	ERR2303471	2014	Cambodia	Unknown	5586432	82	209370	ST1411	1411	-	365	Yes	C	C	None
ERR2303472	ERR2303472	2014	Cambodia	Unknown	5527249	127	201620	ST409	409	-	365	Yes	C	C	None
ERR2303473	ERR2303473	2014	Cambodia	Unknown	5542470	93	199764	ST29	29	-	364	Yes	C	C	None
ERR2303474	ERR2303474	2014	Cambodia	Unknown	5456204	65	248476	ST101	101	-	365	Yes	C	C	None
ERR2303475	ERR2303475	2014	Cambodia	Unknown	5317486	90	152382	ST1047	1047	-	372	Yes	C	C	None
ERR2303476	ERR2303476	2014	Cambodia	Unknown	5463477	54	435503	ST101	101	-	365	Yes	C	C	None
ERR2303477	ERR2303477	2014	Cambodia	Unknown	5544287	86	201448	ST29	29	-	364	Yes	C	C	None
ERR2303478	ERR2303478	2014	Cambodia	Unknown	5364912	79	172166	ST409	409	-	365	Yes	C	C	None
ERR2303479	ERR2303479	2014	Cambodia	Unknown	5418477	94	136117	ST3140	3140	-	373	Yes	C	C	None
ERR2303480	ERR2303480	2014	Cambodia	Unknown	5517976	100	203415	ST37	37	-	367	Yes	C	C	None
ERR2303481	ERR2303481	2014	Cambodia	Unknown	5389557	73	146061	ST409	409	-	365	Yes	C	C	None
ERR2303482	ERR2303482	2014	Cambodia	Unknown	5584537	98	319856	ST394	394	-	372	Yes	C	C	None
ERR2303483	ERR2303483	2014	Cambodia	Unknown	5408977	39	504468	ST432	432	-	367	Yes	C	C	None
ERR2303484	ERR2303484	2014	Cambodia	Unknown	5326109	95	165687	ST1047	1047	-	372	Yes	C	C	None
ERR2303485	ERR2303485	2014	Cambodia	Unknown	5538952	76	200424	ST896	896	-	372	Yes	C	C	None
ERR2303486	ERR2303486	2014	Cambodia	Unknown	5458098	78	202506	ST101	101	-	365	Yes	C	C	None
ERR2303487	ERR2303487	2014	Cambodia	Unknown	5584059	86	165936	ST1411	1411	-	365	Yes	C	C	None
ERR2303488	ERR2303488	2014	Cambodia	Unknown	5497102	91	263061	ST101	101	-	365	Yes	C	C	None
ERR2303489	ERR2303489	2014	Cambodia	Unknown	5460486	64	197043	ST101	101	-	365	Yes	C	C	None
ERR2303490	ERR2303490	2014	Cambodia	Unknown	5585537	90	209128	ST1411	1411	-	365	Yes	C	C	None
ERR2303491	ERR2303491	2014	Cambodia	Unknown	5481372	151	95746	ST1047	1047	-	372	Yes	C	C	None
ERR2303492	ERR2303492	2014	Cambodia	Unknown	5457279	65	247757	ST101	101	-	365	Yes	C	C	None
ERR2303493	ERR2303493	2014	Cambodia	Unknown	5462426	62	202531	ST101	101	-	365	Yes	C	C	None
ERR2303494	ERR2303494	2014	Cambodia	Unknown	5292735	106	126081	ST1035	1035	-	365	Yes	C	C	None
ERR2303495	ERR2303495	2014	Cambodia	Unknown	5468115	58	443482	ST101	101	-	365	Yes	C	C	None
ERR2303496	ERR2303496	2014	Cambodia	Unknown	5335947	96	165998	ST1047	1047	-	372	Yes	C	C	None
ERR2303497	ERR2303497	2014	Cambodia	Unknown	5457580	70	263061	ST101	101	-	365	Yes	C	C	None
ERR2303498	ERR2303498	2014	Cambodia	Unknown	5569502	80	209358	ST1411	1411	-	365	Yes	C	C	None
ERR2303499	ERR2303499	2014	Cambodia	Unknown	5461809	60	343905	ST101	101	-	365	Yes	C	C	None
ERR2303500	ERR2303500	2014	Cambodia	Unknown	5420052	120	270149	ST45	45	-	Multiple hits found	NA	NA	NA	NA
ERR2303501	ERR2303501	2014	Cambodia	Unknown	5460619	62	263061	ST101	101	-	365	Yes	C	C	None
ERR2303502	ERR2303502	2014	Cambodia	Unknown	5519857	89	265750	ST37	37	-	367	Yes	C	C	None
ERR2303503	ERR2303503	2014	Cambodia	Unknown	5458993	65	186085	ST101	101	-	365	Yes	C	C	None
ERR2303504	ERR2303504	2014	Cambodia	Unknown	5604358	39	374672	ST394	394	-	372	Yes	C	C	None
ERR2303505	ERR2303505	2014	Cambodia	Unknown	5406976	57	216238	ST1322	1322	-	367	Yes	C	C	None
ERR2303506	ERR2303506	2014	Cambodia	Unknown	5598318	56	374352	ST394	394	-	372	Yes	C	C	None
ERR2303507	ERR2303507	2014	Cambodia	Unknown	5461328	59	263061	ST101	101	-	365	Yes	C	C	None
ERR2303508	ERR2303508	2014	Cambodia	Unknown	5462762	58	275609	ST101	101	-	365	Yes	C	C	None
ERR2303509	ERR2303509	2014	Cambodia	Unknown	5598778	101	181517	ST394	394	-	372	Yes	C	C	None
ERR2303510	ERR2303510	2014	Cambodia	Unknown	5463377	54	358197	ST101	101	-	365	Yes	C	C	None
ERR2303511	ERR2303511	2014	Cambodia	Unknown	5592633	57	238100	ST394	394	-	372	Yes	C	C	None
ERR2303512	ERR2303512	2014	Cambodia	Unknown	5407404	53	216198	ST1322	1322	-	367	Yes	C	C	None
ERR2303513	ERR2303513	2014	Cambodia	Unknown	5641342	73	260255	ST896	896	-	372	Yes	C	C	None
ERR2303514	ERR2303514	2014	Cambodia	Unknown	5585713	94	214866	ST1411	1411	-	365	Yes	C	C	None
ERR2303515	ERR2303515	2014	Cambodia	Unknown	5337682	91	150768	ST1047	1047	-	372	Yes	C	C	None
ERR2303516	ERR2303516	2014	Cambodia	Unknown	5466819	56	280720	ST101	101	-	365	Yes	C	C	None
ERR2303517	ERR2303517	2014	Cambodia	Unknown	5592999	87	205669	ST394	394	-	372	Yes	C	C	None
ERR2303518	ERR2303518	2014	Cambodia	Unknown	5472004	85	209125	ST1411	1411	-	365	Yes	C	C	None
ERR2303519	ERR2303519	2014	Cambodia	Unknown	5431133	53	514199	ST101	101	-	365	Yes	C	C	None
ERR2303520	ERR2303520	2014	Cambodia	Unknown	5600856	45	588115	ST394	394	-	372	Yes	C	C	None
ERR2303521	ERR2303521	2014	Cambodia	Unknown	5546896	46	355090	ST896	896	-	372	Yes	C	C	None
ERR2303522	ERR2303522	2014	Cambodia	Unknown	5418668	65	273217	ST45	45	-	Multiple hits found	NA	NA	NA	NA
ERR2303523	ERR2303523	2014	Cambodia	Unknown	5424832	69	436180	ST45	45	-	Multiple hits found	NA	NA	NA	NA
ERR2303524	ERR2303524	2014	Cambodia	Unknown	5409497	59	206081	ST1322	1322	-	367	Yes	C	C	None
ERR2303525	ERR2303525	2014	Cambodia	Unknown	5597073	81	304545	ST394	394	-	372	Yes	C	C	None
ERR2303526	ERR2303526	2014	Cambodia	Unknown	5422132	56	436177	ST45	45	-	Multiple hits found	NA	NA	NA	NA
ERR2303527	ERR2303527	2014	Cambodia	Unknown	5419623	71	436178	ST45	45	-	Multiple hits found	NA	NA	NA	NA
ERR2303528	ERR2303528	2014	Cambodia	Unknown	5416595	68	307843	ST45	45	-	Multiple hits found	NA	NA	NA	NA
ERR2303529	ERR2303529	2014	Cambodia	Unknown	5422621	61	436681	ST45	45	-	Multiple hits found	NA	NA	NA	NA
ERR2303530	ERR2303530	2014	Cambodia	Unknown	5416573	63	272638	ST45	45	-	Multiple hits found	NA	NA	NA	NA
ERR2303531	ERR2303531	2014	Cambodia	Unknown	5379343	56	291650	ST307	307	-	372	Yes	C	C	None
ERR2303532	ERR2303532	2014	Cambodia	Unknown	5298911	56	359310	ST17	17	-	364	Yes	C	C	None
ERR2303533	ERR2303533	2014	Cambodia	Unknown	5387851	44	387326	ST307	307	-	372	Yes	C	C	None
ERR2303534	ERR2303534	2014	Cambodia	Unknown	5312929	48	269910	ST45	45	-	Multiple hits found	NA	NA	NA	NA
ERR2303535	ERR2303535	2014	Cambodia	Unknown	5313913	51	269700	ST45	45	-	Multiple hits found	NA	NA	NA	NA
ERR2303536	ERR2303536	2014	Cambodia	Unknown	5264931	39	298103	ST1078	1078	-	365	Yes	C	C	None
ERR2303537	ERR2303537	2014	Cambodia	Unknown	5312544	51	269700	ST45	45	-	Multiple hits found	NA	NA	NA	NA
ERR2303538	ERR2303538	2014	Cambodia	Unknown	5270917	39	368851	ST1078	1078	-	365	Yes	C	C	None
ERR2303539	ERR2303539	2014	Cambodia	Unknown	5310895	117	125502	ST45	45	-	Multiple hits found	NA	NA	NA	NA
ERR2303540	ERR2303540	2014	Cambodia	Unknown	5313888	54	270610	ST45	45	-	Multiple hits found	NA	NA	NA	NA
ERR2303541	ERR2303541	2014	Cambodia	Unknown	5308678	49	310475	ST45	45	-	Multiple hits found	NA	NA	NA	NA
ERR2303542	ERR2303542	2014	Cambodia	Unknown	5313901	56	230327	ST45	45	-	Multiple hits found	NA	NA	NA	NA
ERR2303543	ERR2303543	2014	Cambodia	Unknown	5314482	47	269700	ST45	45	-	Multiple hits found	NA	NA	NA	NA
ERR2303544	ERR2303544	2014	Cambodia	Unknown	5319684	40	436681	ST45	45	-	Multiple hits found	NA	NA	NA	NA
ERR2303545	ERR2303545	2014	Cambodia	Unknown	5149777	38	361408	ST469	469	-	367	Yes	C	C	None
ERR2303546	ERR2303546	2014	Cambodia	Unknown	5313769	65	268167	ST45	45	-	Multiple hits found	NA	NA	NA	NA
ERR2303547	ERR2303547	2014	Cambodia	Unknown	5319589	43	436180	ST45	45	-	Multiple hits found	NA	NA	NA	NA
ERR2319944	ERR2319944	2012	France	Unknown	5735119	108	241180	ST15	15	OXA-48	369	Yes	C	C	GD
ERR2321457	ERR2321457	Unknown	Netherlands	Unknown	5489198	54	288973	ST1296	1296	-	372	Yes	C	C	None
ERR2397408	ERR2397408	2016	Thailand	Unknown	5369600	46	435624	ST14	14	-	365	Yes	C	C	None
ERR2397410	ERR2397410	2016	Thailand	Unknown	5575889	50	617727	ST3597	3597	-	365	Yes	C	C	None
ERR2397413	ERR2397413	2016	Thailand	Unknown	5141671	51	449940	ST200	200	-	365	Yes	C	C	None
ERR2397414	ERR2397414	2016	Thailand	Unknown	5716246	48	350819	ST37	37	-	367	Yes	C	C	None
ERR2397415	ERR2397415	2016	Thailand	Unknown	5611303	46	327245	ST23	23	-	365	Yes	C	C	None
ERR2397416	ERR2397416	2016	Thailand	Unknown	5304874	47	322601	ST964	964	-	365	Yes	C	C	None
ERR2397418	ERR2397418	2016	Thailand	Unknown	5476053	93	209432	ST340	340	-	365	Yes	C	C	None
ERR2397419	ERR2397419	2016	Thailand	Unknown	5404468	68	603512	ST37	37	-	367	Yes	C	C	None
ERR2397420	ERR2397420	2016	Thailand	Unknown	5371684	75	357950	ST29	29	-	364	Yes	C	C	None
ERR2397421	ERR2397421	2016	Thailand	Unknown	5489031	54	473346	ST307	307	-	372	Yes	C	C	None
ERR2397423	ERR2397423	2016	Thailand	Unknown	5499827	45	370417	ST16	16	-	365	Yes	C	C	None
ERR2397424	ERR2397424	2016	Thailand	Unknown	5534926	71	376951	ST14	14	-	365	Yes	C	C	None
ERR2397425	ERR2397425	2016	Thailand	Unknown	5456003	56	401607	ST16	16	-	365	Yes	C	C	None
ERR2397426	ERR2397426	2016	Thailand	Unknown	5673433	74	236675	ST65	65	OXA-232*	365	Yes	C	C	None
ERR2397427	ERR2397427	2016	Thailand	Unknown	5719520	69	321414	ST35	35	-	365	Yes	C	C	None
ERR2397428	ERR2397428	2016	Thailand	Unknown	5384186	52	350624	ST219	219	-	365	Yes	C	C	None
ERR2397429	ERR2397429	2016	Thailand	Unknown	5672552	85	337197	ST16	16	-	365	Yes	C	C	None
ERR2397430	ERR2397430	2016	Thailand	Unknown	5488766	53	473346	ST307	307	-	372	Yes	C	C	None
ERR2397432	ERR2397432	2016	Thailand	Unknown	5739585	123	224655	ST163	163	-	370	Yes	C	C	None
ERR2397434	ERR2397434	2016	Thailand	Unknown	5498666	62	462311	ST307	307	-	372	Yes	C	C	None
ERR2397436	ERR2397436	2016	Thailand	Unknown	5653238	85	281485	ST268	268	-	372	Yes	C	C	None
ERR2397437	ERR2397437	2016	Thailand	Unknown	5311606	58	463460	ST307	307	-	372	Yes	C	C	None
ERR2397438	ERR2397438	2016	Thailand	Unknown	5246540	58	379398	ST309	309	-	367	Yes	C	C	None
ERR2397439	ERR2397439	2016	Thailand	Unknown	5486479	54	463332	ST307	307	-	372	Yes	C	C	None
ERR2397440	ERR2397440	2016	Thailand	Unknown	5617510	98	177698	ST540	540	-	373	Yes	C	C	None
ERR2397442	ERR2397442	2016	Thailand	Unknown	5697051	87	312756	ST45	45	-	Multiple hits found	NA	NA	NA	NA
ERR2397444	ERR2397444	2016	Thailand	Unknown	5524903	71	426209	ST16	16	-	365	Yes	C	C	None
ERR2397445	ERR2397445	2016	Thailand	Unknown	5530725	85	495023	ST617	617	OXA-232	367	Yes	C	C	None
ERR2397446	ERR2397446	2016	Thailand	Unknown	5725539	90	350789	ST101	101	OXA-232	365	Yes	C	C	None
ERR2397447	ERR2397447	2016	Thailand	Unknown	5366635	57	333400	ST11	11	-	367	Yes	C	C	None
ERR2397448	ERR2397448	2016	Thailand	Unknown	5501634	43	592807	ST273	273	-	367	Yes	C	C	None
ERR2397449	ERR2397449	2016	Thailand	Unknown	5498112	55	462698	ST307	307	-	372	Yes	C	C	None
ERR2397450	ERR2397450	2016	Thailand	Unknown	5657205	109	196605	ST15	15	-	367	Yes	C	C	None
ERR2397451	ERR2397451	2016	Thailand	Unknown	5498577	57	533595	ST617	617	-	367	Yes	C	C	None
ERR2397452	ERR2397452	2016	Thailand	Unknown	5478930	122	157070	ST502	502	-	372	Yes	C	C	None
ERR2397454	ERR2397454	2016	Thailand	Unknown	5702035	89	291608	ST11	11	-	370	Yes	C	C	None
ERR2397455	ERR2397455	2016	Thailand	Unknown	5394721	123	363092	ST378	378	-	365	Yes	C	C	None
ERR2397456	ERR2397456	2016	Thailand	Unknown	5543601	84	348414	ST48	48	OXA-232	370	Yes	C	C	None
ERR2397458	ERR2397458	2016	Thailand	Unknown	5530589	65	482715	ST280	280	-	373	Yes	C	C	None
ERR2397459	ERR2397459	2016	Thailand	Unknown	5576180	104	474169	ST3600	3600	OXA-232	365	Yes	C	C	None
ERR2397462	ERR2397462	2016	Thailand	Unknown	5504489	48	439512	ST70	70	-	373	Yes	C	C	None
ERR2397463	ERR2397463	2016	Thailand	Unknown	5385573	38	465183	ST659	659	-	372	Yes	C	C	None
ERR2397464	ERR2397464	2016	Thailand	Unknown	5658935	70	307656	ST147	147	-	368	Yes	C	C	D
ERR2397465	ERR2397465	2016	Thailand	Unknown	5212874	40	737127	ST661	661	-	367	Yes	C	C	None
ERR2397466	ERR2397466	2016	Thailand	Unknown	5545657	69	265389	ST65	65	-	365	Yes	C	C	None
ERR2397468	ERR2397468	2016	Thailand	Unknown	5536685	66	370889	ST323	323	-	372	Yes	C	C	None
ERR2397469	ERR2397469	2016	Thailand	Unknown	5357910	72	325387	ST36	36	-	372	Yes	C	C	None
ERR2397470	ERR2397470	2016	Thailand	Unknown	5446569	65	285761	ST15	15	-	367	Yes	C	C	None
ERR2397472	ERR2397472	2016	Thailand	Unknown	5596838	85	263352	ST15	15	-	367	Yes	C	C	None
ERR2397473	ERR2397473	2016	Thailand	Unknown	5348769	49	376243	ST29	29	-	364	Yes	C	C	None
ERR2397477	ERR2397477	2016	Thailand	Unknown	5603381	63	355660	ST231	231	-	372	Yes	C	C	None
ERR2397479	ERR2397479	2016	Thailand	Unknown	5523835	161	153910	ST147	147	-	367	Yes	C	C	None
ERR2397480	ERR2397480	2016	Thailand	Unknown	5447746	140	226996	ST147	147	-	367	Yes	C	C	None
ERR2397481	ERR2397481	2016	Thailand	Unknown	5580751	55	480010	ST17	17	-	364	Yes	C	C	None
ERR2397482	ERR2397482	2016	Thailand	Unknown	5223135	58	613312	ST3596	3596	OXA-232	367	Yes	C	C	None
ERR2397484	ERR2397484	2016	Thailand	Unknown	5236729	43	401551	ST16	16	OXA-232	365	Yes	C	C	None
ERR2397485	ERR2397485	2016	Thailand	Unknown	5142498	36	479406	ST17	17	-	365	Yes	C	C	None
ERR2397487	ERR2397487	2016	Thailand	Unknown	5573620	69	428372	ST17	17	-	373	Yes	C	C	None
ERR2397495	ERR2397495	2016	Thailand	Unknown	5173354	55	356240	ST2434	2434	-	365	Yes	C	C	None
ERR2397496	ERR2397496	2016	Thailand	Unknown	5555399	79	335247	ST268	268	OXA-232*	372	Yes	C	C	None
ERR2397497	ERR2397497	2016	Thailand	Unknown	5652284	155	187771	ST42	42	OXA-232	372	Yes	C	C	None
ERR2397498	ERR2397498	2016	Thailand	Unknown	5783896	110	267059	ST14	14	NDM-1;OXA-232	367	Yes	C	C	GD
ERR2397499	ERR2397499	2016	Thailand	Unknown	5584848	109	408643	ST147	147	OXA-232	367	Yes	C	C	None
ERR2397500	ERR2397500	2016	Thailand	Unknown	5607730	72	298864	ST23	23	OXA-232	365	Yes	C	C	None
ERR2397501	ERR2397501	2016	Thailand	Unknown	5513454	81	326731	ST2557	2557	OXA-232	365	Yes	C	C	None
ERR2397502	ERR2397502	2016	Thailand	Unknown	5554174	60	560539	ST23	23	-	365	Yes	C	C	None
ERR2397503	ERR2397503	2016	Thailand	Unknown	5387853	93	306155	ST469	469	OXA-232*	367	Yes	C	C	None
ERR2397504	ERR2397504	2016	Thailand	Unknown	5658325	70	320346	ST35	35	-	365	Yes	C	C	None
ERR2397505	ERR2397505	2016	Thailand	Unknown	5236090	89	215216	ST65	65	-	365	Yes	C	C	None
ERR2397506	ERR2397506	2016	Thailand	Unknown	5486255	48	614644	ST16	16	OXA-232*?	365	Yes	C	C	None
ERR2397507	ERR2397507	2016	Thailand	Unknown	5592085	80	199854	ST15	15	-	367	Yes	C	C	None
ERR2397508	ERR2397508	2016	Thailand	Unknown	5395159	65	347182	ST86	86	OXA-232	365	Yes	C	C	None
ERR2397509	ERR2397509	2016	Thailand	Unknown	5458876	94	263352	ST15	15	OXA-232	367	Yes	C	C	None
ERR2397510	ERR2397510	2016	Thailand	Unknown	5514134	61	404840	ST25	25	OXA-232	Multiple hits found	NA	NA	NA	NA
ERR2397511	ERR2397511	2016	Thailand	Unknown	5656124	94	351798	ST35	35	OXA-232	365	Yes	C	C	None
ERR2397512	ERR2397512	2016	Thailand	Unknown	5954373	345	283630	ST133	133	OXA-232	372	Yes	C	C	None
ERR2397513	ERR2397513	2016	Thailand	Unknown	5626495	61	379006	ST336	336	OXA-232	364	Yes	C	C	None
ERR2397514	ERR2397514	2016	Thailand	Unknown	5515775	63	749178	ST37	37	-	367	Yes	C	C	None
ERR2397515	ERR2397515	2016	Thailand	Unknown	5216019	59	392730	ST277	277	OXA-232	372	Yes	C	C	None
ERR2397516	ERR2397516	2016	Thailand	Unknown	5197096	49	498610	ST60	60	-	365	Yes	C	C	None
ERR2397517	ERR2397517	2016	Thailand	Unknown	5780864	110	254108	ST14	14	NDM-1;OXA-232	367	Yes	C	C	GD
ERR2397518	ERR2397518	2016	Thailand	Unknown	5834848	263	397346	ST1076	1076	OXA-232*	372	Yes	C	C	None
ERR2397520	ERR2397520	2016	Thailand	Unknown	5650521	137	307775	ST147	147	OXA-232	367	Yes	C	C	None
ERR2397521	ERR2397521	2016	Thailand	Unknown	6207602	378	267318	ST35	35	OXA-232^	365	Yes	C	C	None
ERR2397522	ERR2397522	2016	Thailand	Unknown	5478567	62	350016	ST23	23	OXA-232	365	Yes	C	C	None
ERR2397523	ERR2397523	2016	Thailand	Unknown	5451737	99	304604	ST3588	3588	-	365	Yes	C	C	None
ERR2397524	ERR2397524	2016	Thailand	Unknown	5729031	108	308330	ST23	23	OXA-232	365	Yes	C	C	None
ERR2397525	ERR2397525	2016	Thailand	Unknown	5222497	44	479390	ST17	17	OXA-232	364	Yes	C	C	None
ERR2397527	ERR2397527	2016	Thailand	Unknown	5560345	83	203599	ST23	23	OXA-232	365	Yes	C	C	None
ERR2397528	ERR2397528	2016	Thailand	Unknown	5565577	88	261236	ST15	15	OXA-48	367 (no stop codon)	Yes	C	C	None
ERR2397529	ERR2397529	2016	Thailand	Unknown	5575201	68	339019	ST29	29	-	364	Yes	C	C	None
ERR2397530	ERR2397530	2016	Thailand	Unknown	5495823	68	378825	ST37	37	OXA-232	367	Yes	C	C	None
ERR2397531	ERR2397531	2016	Thailand	Unknown	5481377	93	233812	ST11	11	-	367	Yes	C	C	None
ERR2397532	ERR2397532	2016	Thailand	Unknown	5263433	42	651160	ST1779	1779	OXA-232	367	Yes	C	C	None
ERR2397533	ERR2397533	2016	Thailand	Unknown	5571462	98	293871	ST147	147	OXA-232^	367	Yes	C	C	None
ERR2397534	ERR2397534	2016	Thailand	Unknown	5601756	137	257844	ST15	15	NDM-1;OXA-48	Multiple hits found	NA	NA	NA	NA
ERR2397535	ERR2397535	2016	Thailand	Unknown	5365029	79	367650	ST268	268	OXA-232	372	Yes	C	C	None
ERR2397536	ERR2397536	2016	Thailand	Unknown	5775578	118	213074	ST110	110	OXA-232	365	Yes	C	C	None
ERR2397537	ERR2397537	2016	Thailand	Unknown	5589708	85	257415	ST874	874	OXA-232	370	Yes	C	C	None
ERR2397538	ERR2397538	2016	Thailand	Unknown	5598197	104	294302	ST16	16	NDM-1;OXA-232	366	Yes	C	C	D
ERR2397539	ERR2397539	2016	Thailand	Unknown	5693874	89	328534	ST14	14	NDM-1;OXA-232	367	Yes	C	C	GD
ERR2397540	ERR2397540	2016	Thailand	Unknown	5418992	59	415012	ST29	29	OXA-232	364	Yes	C	C	None
ERR2397541	ERR2397541	2016	Thailand	Unknown	5397349	66	471622	ST1545	1545	OXA-232	367	Yes	C	C	None
ERR2397542	ERR2397542	2016	Thailand	Unknown	5559217	95	292682	ST147	147	OXA-232*	91	No	NA	NA	NA
ERR2397543	ERR2397543	2016	Thailand	Unknown	5628509	105	293871	ST147	147	-	367	Yes	C	C	None
ERR2397544	ERR2397544	2016	Thailand	Unknown	5524230	56	401883	ST45	45	OXA-232	Multiple hits found	NA	NA	NA	NA
ERR2397545	ERR2397545	2016	Thailand	Unknown	5481963	114	241453	ST252	252	OXA-232	367	Yes	C	C	None
ERR2397546	ERR2397546	2016	Thailand	Unknown	5379513	73	356821	ST86	86	OXA-232	365	Yes	C	C	None
ERR2397547	ERR2397547	2016	Thailand	Unknown	5686841	136	167966	ST20	20	OXA-232	83	No	NA	NA	NA
ERR2397548	ERR2397548	2016	Thailand	Unknown	5530429	68	426457	ST16	16	OXA-232	365	Yes	C	C	None
ERR2397549	ERR2397549	2016	Thailand	Unknown	5552994	89	350429	ST231	231	OXA-232	372	Yes	C	T	None
ERR2397550	ERR2397550	2016	Thailand	Unknown	5522506	56	388065	ST111	111	OXA-232	365	Yes	C	C	None
ERR2397552	ERR2397552	2016	Thailand	Unknown	5604422	82	307219	ST16	16	NDM-1;OXA-232	366	Yes	C	C	D
ERR2397553	ERR2397553	2016	Thailand	Unknown	5589294	97	345303	ST16	16	NDM-1;OXA-232	366	Yes	C	C	D
ERR2397554	ERR2397554	2016	Thailand	Unknown	5572489	97	408790	ST147	147	OXA-232	367	Yes	C	C	None
ERR2397555	ERR2397555	2016	Thailand	Unknown	5468377	97	349368	ST37	37	-	367	Yes	C	C	None
ERR2397556	ERR2397556	2016	Thailand	Unknown	5237153	64	300681	ST592	592	OXA-232	365	Yes	C	C	None
ERR2397557	ERR2397557	2016	Thailand	Unknown	5464484	74	304732	ST375	375	-	365	Yes	C	C	None
ERR2397558	ERR2397558	2016	Thailand	Unknown	5571730	67	366053	ST2426	2426	OXA-232*	367	Yes	C	C	None
ERR2397559	ERR2397559	2016	Thailand	Unknown	5682513	73	349935	ST23	23	-	365	Yes	C	C	None
ERR2397560	ERR2397560	2016	Thailand	Unknown	5678549	87	363666	ST23	23	-	365	Yes	C	C	None
ERR2397563	ERR2397563	2016	Thailand	Unknown	5476171	61	584433	ST791	791	OXA-232	372	Yes	C	C	None
ERR2397564	ERR2397564	2016	Thailand	Unknown	5392292	59	398747	ST661	661	-	364	Yes	C	C	None
ERR2397565	ERR2397565	2016	Thailand	Unknown	5675486	59	448144	ST23	23	OXA-232	365	Yes	C	C	None
ERR2397566	ERR2397566	2016	Thailand	Unknown	5534120	109	222494	ST11	11	OXA-232	367	Yes	C	C	None
ERR2397567	ERR2397567	2016	Thailand	Unknown	5588770	101	519801	ST147	147	OXA-232	367	Yes	C	C	None
ERR2397568	ERR2397568	2016	Thailand	Unknown	5299744	68	783739	ST3591	3591	OXA-232	372	Yes	C	C	None
ERR2397569	ERR2397569	2016	Thailand	Unknown	5333948	62	1199328	ST784	784	OXA-232	364	Yes	C	C	None
ERR2397570	ERR2397570	2016	Thailand	Unknown	5417497	62	535113	ST353	353	OXA-232	367	Yes	C	C	None
ERR2397571	ERR2397571	2016	Thailand	Unknown	5600946	103	309886	ST16	16	NDM-1;OXA-232	366	Yes	C	C	D
ERR2397573	ERR2397573	2016	Thailand	Unknown	5672753	78	320260	ST45	45	-	Multiple hits found	NA	NA	NA	NA
ERR2397574	ERR2397574	2016	Thailand	Unknown	5411353	131	196522	ST3592	3592	OXA-232	368	Yes	C	C	None
ERR2397575	ERR2397575	2016	Thailand	Unknown	5605687	76	298947	ST420	420	OXA-232	372	Yes	C	C	None
ERR2397576	ERR2397576	2016	Thailand	Unknown	5302056	55	728594	ST530	530	OXA-232?	365	Yes	C	C	None
ERR2397577	ERR2397577	2016	Thailand	Unknown	5448110	138	202117	ST2948	2948	OXA-232	367	Yes	C	C	None
ERR2397578	ERR2397578	2016	Thailand	Unknown	5525304	110	317974	ST231	231	OXA-232	374	Yes	C	C	TD
ERR2397579	ERR2397579	2016	Thailand	Unknown	5511224	121	321095	ST656	656	-	367	Yes	C	C	None
ERR2397580	ERR2397580	2016	Thailand	Unknown	5789423	111	265846	ST14	14	NDM-1;OXA-232	367	Yes	C	C	GD
ERR2397581	ERR2397581	2016	Thailand	Unknown	5524513	70	286270	ST420	420	OXA-232	372	Yes	C	C	None
ERR2397582	ERR2397582	2016	Thailand	Unknown	5597032	87	303678	ST65	65	OXA-232	365	Yes	C	C	None
ERR2397583	ERR2397583	2016	Thailand	Unknown	5525405	89	303939	ST15	15	OXA-232	367	Yes	C	C	None
ERR2397585	ERR2397585	2016	Thailand	Unknown	5086661	42	602127	ST3593	3593	OXA-232?	367	Yes	C	C	None
ERR2397586	ERR2397586	2016	Thailand	Unknown	5712223	128	236712	ST8	8	OXA-232	370	Yes	C	C	None
ERR2397587	ERR2397587	2016	Thailand	Unknown	5547362	75	270794	ST11	11	OXA-232	367	Yes	C	C	None
ERR2397588	ERR2397588	2016	Thailand	Unknown	5251789	55	397704	ST76	76	-	370	Yes	C	C	None
ERR2397589	ERR2397589	2016	Thailand	Unknown	5554979	119	362799	ST323	323	-	372	Yes	C	C	None
ERR2397590	ERR2397590	2016	Thailand	Unknown	5554208	65	285717	ST15	15	-	367	Yes	C	C	None
ERR2525416	ERR2525416	2016	Thailand	Unknown	5592709	53	427736	ST17	17	-	364	Yes	C	C	None
ERR2525417	ERR2525417	2016	Thailand	Unknown	5566387	75	350509	ST101	101	-	365	Yes	C	C	None
ERR257598	ERR257598	Unknown	United Kingdom	Unknown	5223640	47	429339	ST267-1LV	57dbad9837d3770a4ecdc970d2d976bbbe9bb4dc	-	367	Yes	C	C	None
ERR257599	ERR257599	Unknown	United Kingdom	Unknown	5570130	78	372194	ST874	874	-	370	Yes	C	C	None
ERR257600	ERR257600	Unknown	United Kingdom	Unknown	5560474	70	400298	ST874	874	-	370	Yes	C	C	None
ERR257601	ERR257601	Unknown	United Kingdom	Unknown	5602068	102	232605	ST101	101	-	365	Yes	C	C	None
ERR257602	ERR257602	Unknown	United Kingdom	Unknown	5599029	113	238151	ST101	101	-	365	Yes	C	C	None
ERR257603	ERR257603	Unknown	United Kingdom	Unknown	5553557	104	252390	ST101	101	-	365	Yes	C	C	None
ERR257604	ERR257604	Unknown	United Kingdom	Unknown	5374892	137	279992	ST309	309	-	367	Yes	C	C	None
ERR257606	ERR257606	Unknown	United Kingdom	Unknown	5517265	222	290396	ST15	15	-	367	Yes	C	C	None
[truncated: 14,087 more rows]
